# Supplementary material for: Poly[bis­(μ2-4,4′-bipyridine)­bis­(3-nitro­benzoato)nickel(II)]
Source: Acta Crystallogr Sect E Struct Rep Online. 2010 Dec 11;67(Pt 1):m65. doi: 10.1107/S1600536810050117 (PMC3050152; doi:10.1107/S1600536810050117)
Supplement: Supplementary file 2 [file e-67-00m65-Isup2.hkl]

# 
# h,k,l, Fc-squared, Fo-squared, sigma(Fo-squared) and status flag 
# 
data_I
_shelx_title ' 61_0m in C2/c' 
_shelx_refln_list_code          4 
_shelx_F_calc_maximum      356.52 
_exptl_crystal_F_000      1448.00 
_reflns_d_resolution_high  0.7474 
 
loop_ 
 _symmetry_equiv_pos_as_xyz 
 'x, y, z' 
 '-x, y, -z+1/2' 
 'x+1/2, y+1/2, z' 
 '-x+1/2, y+1/2, -z+1/2' 
 '-x, -y, -z' 
 'x, -y, z-1/2' 
 '-x+1/2, -y+1/2, -z' 
 'x+1/2, -y+1/2, z-1/2' 
 
_cell_length_a    18.1237 
_cell_length_b    11.3663 
_cell_length_c    15.0119 
_cell_angle_alpha  90.000 
_cell_angle_beta   95.439 
_cell_angle_gamma  90.000 
 
_shelx_F_squared_multiplier     1.000 
 
loop_ 
 _refln_index_h 
 _refln_index_k 
 _refln_index_l 
 _refln_F_squared_calc 
 _refln_F_squared_meas 
 _refln_F_squared_sigma 
 _refln_observed_status 
   2   0   0     2398.39     2400.53     34.55 o 
   4   0   0   127107.76   119898.39   3375.98 o 
   6   0   0    20209.96    20491.29    268.08 o 
   8   0   0     3695.70     3469.31     62.09 o 
  10   0   0    20951.30    20698.10    349.31 o 
  12   0   0    15934.12    15316.40    261.27 o 
  14   0   0    14262.94    13684.67    235.53 o 
  16   0   0       28.09       19.00      7.26 o 
  18   0   0     5313.16     5183.75     97.37 o 
  20   0   0     3582.76     3351.96     68.51 o 
  22   0   0     1145.88     1132.62     32.71 o 
  24   0   0     1497.03     1442.76     39.69 o 
   1   1   0     7074.23     7452.47     70.63 o 
   3   1   0      717.66      804.83      9.34 o 
   5   1   0    10172.96    10710.21     99.57 o 
   7   1   0      988.27     1117.51     12.36 o 
   9   1   0     1479.50     1619.94     22.60 o 
  11   1   0       21.57       34.92      5.67 o 
  13   1   0      295.93      223.92      7.54 o 
  15   1   0      868.86      791.19     15.43 o 
  17   1   0       10.31        1.26      4.73 o 
  19   1   0        7.29       14.66      5.83 o 
  21   1   0        7.10        6.37      6.58 o 
  23   1   0        4.54        1.68      7.07 o 
   0   2   0    31770.51    34576.53    513.85 o 
   2   2   0    23592.64    25295.27    234.09 o 
   4   2   0    11357.20    11806.85    115.86 o 
   6   2   0     1215.38     1357.18     14.29 o 
   8   2   0       99.86      134.99      3.86 o 
  10   2   0        7.83        5.72      2.83 o 
  12   2   0     2023.07     1842.80     26.55 o 
  14   2   0     2347.75     2343.20     33.40 o 
  16   2   0      670.47      626.01     13.85 o 
  18   2   0      759.75      758.52     16.43 o 
  20   2   0      328.31      365.08     12.30 o 
  22   2   0      251.61      286.48     11.75 o 
   1   3   0    79457.19    84719.98    828.39 o 
   3   3   0     9597.57    10776.69     99.94 o 
   5   3   0     4354.48     4286.65     43.31 o 
   7   3   0      324.16      460.89      7.23 o 
   9   3   0     1113.26      947.75     12.82 o 
  11   3   0     8663.64     8293.69    101.88 o 
  13   3   0     4595.59     4323.05     56.27 o 
  15   3   0        8.76        8.79      4.38 o 
  17   3   0       89.36      106.45      6.77 o 
  19   3   0      751.89      773.55     17.56 o 
  21   3   0      266.23      257.46     10.90 o 
  23   3   0      233.80      252.76     11.76 o 
   0   4   0        1.37       -1.90      1.90 o 
   2   4   0     5985.48     6156.55     61.03 o 
   4   4   0       49.64       55.00      2.33 o 
   6   4   0       25.49       31.55      2.19 o 
   8   4   0      265.53      290.07      9.28 o 
  10   4   0        4.18       -2.76      2.76 o 
  12   4   0      426.19      401.36     11.58 o 
  14   4   0      545.22      531.64     13.19 o 
  16   4   0        1.26       -4.51      4.51 o 
  18   4   0        4.95        5.35      5.48 o 
  20   4   0       27.19       23.76      6.52 o 
  22   4   0       92.12      101.87     12.72 o 
   1   5   0    42560.19    47906.42    467.00 o 
   3   5   0    35336.59    37748.09    452.22 o 
   5   5   0      226.65      170.44      6.45 o 
   7   5   0     8856.34     8859.34     93.19 o 
   9   5   0     7063.39     7245.91     97.06 o 
  11   5   0    12771.70    12428.10    150.66 o 
  13   5   0     7719.58     7355.06     92.04 o 
  15   5   0     1865.76     1846.72     28.33 o 
  17   5   0      802.00      795.79     16.70 o 
  19   5   0      983.36      961.27     19.74 o 
  21   5   0     1033.05     1127.07     31.69 o 
   0   6   0      308.84      401.75     10.17 o 
   2   6   0     7554.22     8473.22    103.34 o 
   4   6   0     9449.07    11022.31    123.17 o 
   6   6   0     1937.72     1936.14     24.11 o 
   8   6   0       86.60      108.72      3.89 o 
  10   6   0      755.02      773.60     12.64 o 
  12   6   0     3848.98     3604.20     47.68 o 
  14   6   0       17.85       12.22      4.99 o 
  16   6   0       72.92       83.17      6.64 o 
  18   6   0        7.02        3.88      6.99 o 
  20   6   0       94.01       92.26     12.31 o 
  22   6   0       12.78       13.50     10.45 o 
   1   7   0      202.78      206.25      5.36 o 
   3   7   0     7131.77     7468.24     84.30 o 
   5   7   0     1501.67     1707.09     21.57 o 
   7   7   0       13.98        9.63      3.78 o 
   9   7   0      282.42      244.15      6.95 o 
  11   7   0      699.12      657.57     14.21 o 
  13   7   0       30.16       30.70      4.87 o 
  15   7   0      141.57      132.62      7.85 o 
  17   7   0       47.69       55.03      7.89 o 
  19   7   0      185.81      182.94     13.63 o 
  21   7   0      265.62      280.62     16.67 o 
   0   8   0     9452.36     9541.01    164.70 o 
   2   8   0     7222.28     7413.92    134.25 o 
   4   8   0     2843.41     2661.80     36.27 o 
   6   8   0       11.54       17.15      2.81 o 
   8   8   0     1942.82     1788.72     25.42 o 
  10   8   0     1825.65     1805.19     28.78 o 
  12   8   0     2456.30     2355.98     47.18 o 
  14   8   0      638.98      664.79     22.02 o 
  16   8   0      478.28      548.67     19.44 o 
  18   8   0        9.53        3.41      8.75 o 
  20   8   0      387.98      386.27     18.89 o 
   1   9   0      285.59      328.08      9.26 o 
   3   9   0        7.70       12.11      3.06 o 
   5   9   0     1006.96     1024.23     17.29 o 
   7   9   0      439.07      414.40     12.61 o 
   9   9   0     2473.55     2590.61     49.54 o 
  11   9   0      132.49      148.29      9.33 o 
  13   9   0       17.25       26.93      7.41 o 
  15   9   0      233.12      200.79     14.09 o 
  17   9   0       58.69       48.63      9.74 o 
  19   9   0       14.49       -3.45      9.68 o 
   0  10   0      232.96      255.88     16.41 o 
   2  10   0     1803.64     2012.83     47.85 o 
   4  10   0      782.34      838.61     39.81 o 
   6  10   0      212.92      192.28     11.23 o 
   8  10   0      804.31      809.75     25.42 o 
  10  10   0     1857.51     1842.15     48.22 o 
  12  10   0      829.10      840.00     28.65 o 
  14  10   0      663.23      665.93     26.51 o 
  16  10   0      571.67      582.44     26.15 o 
  18  10   0        7.53       10.88     18.82 o 
   1  11   0     4214.61     3939.51     87.91 o 
   3  11   0     2768.68     2430.12     57.19 o 
   5  11   0     1121.83     1020.31     28.82 o 
   7  11   0      953.78      859.07     26.55 o 
   9  11   0     1210.42     1072.34     42.40 o 
  11  11   0      664.50      734.05     26.56 o 
  13  11   0     1604.73     1593.77     45.87 o 
  15  11   0      944.25     1029.38     35.74 o 
   0  12   0       79.25       78.54     12.18 o 
   2  12   0      519.97      493.98     17.86 o 
   4  12   0       60.29       57.67      8.81 o 
   6  12   0       67.94       51.22      8.81 o 
   8  12   0       17.02       14.24      8.44 o 
  10  12   0     1397.45     1333.55     67.74 o 
  12  12   0       80.96       65.98     11.72 o 
  14  12   0      127.32      123.17     14.12 o 
   1  13   0     1257.04     1291.19     34.51 o 
   3  13   0      724.74      786.40     24.35 o 
   5  13   0      212.77      201.91     12.54 o 
   7  13   0        9.35        7.68     16.53 o 
   9  13   0      503.66      457.77     20.27 o 
  11  13   0      198.55      180.49     18.76 o 
   0  14   0       16.90       13.51     10.98 o 
   2  14   0      141.89      121.12     10.57 o 
   4  14   0       29.44       31.42     11.40 o 
   6  14   0        6.33       -7.83      7.83 o 
   8  14   0        0.61        9.46      9.00 o 
 -23   1   1      585.72      717.12     18.24 o 
 -21   1   1      658.75      672.46     22.17 o 
 -19   1   1     1019.71      971.81     22.08 o 
 -17   1   1      134.78      134.93      7.10 o 
 -15   1   1     3582.21     3535.49     47.72 o 
 -13   1   1     8086.66     7722.62     96.00 o 
 -11   1   1    13090.15    13140.26    158.64 o 
  -9   1   1     6280.34     6250.47     76.91 o 
  -7   1   1      258.98      346.82      5.46 o 
  -5   1   1     5019.50     5338.11     50.42 o 
  -3   1   1      565.42      605.36      6.47 o 
  -1   1   1    15511.64    15837.85    180.16 o 
   1   1   1    46617.75    47424.61    705.46 o 
   3   1   1       20.15       29.55      1.61 o 
   5   1   1     3552.43     3963.24     42.70 o 
   7   1   1     5078.59     5166.84     59.64 o 
   9   1   1     3028.76     2926.07     41.92 o 
  11   1   1     2052.16     1780.61     25.44 o 
  13   1   1     6351.99     6173.41     78.02 o 
  15   1   1       57.64       56.10      5.38 o 
  17   1   1     1101.85     1090.89     36.19 o 
  19   1   1     1514.01     1563.75     26.84 o 
  21   1   1      169.76      202.25     10.33 o 
  23   1   1      155.03      188.97     10.80 o 
 -24   2   1      163.47      213.79     11.32 o 
 -22   2   1      614.12      694.93     17.41 o 
 -20   2   1      246.20      238.72     11.10 o 
 -18   2   1       33.74       17.95      5.44 o 
 -16   2   1       75.21       71.06      5.83 o 
 -14   2   1     2142.22     2109.14     30.59 o 
 -12   2   1     4953.18     4925.98     62.72 o 
 -10   2   1    10390.27    10913.70    132.17 o 
  -8   2   1      422.87      416.16      6.93 o 
  -6   2   1       11.76       17.54      2.74 o 
  -4   2   1       43.11       51.11      1.75 o 
  -2   2   1    11899.74    11649.48    108.16 o 
   0   2   1      667.47      824.44     10.25 o 
   2   2   1    11612.14    12610.60    131.81 o 
   4   2   1     6064.86     6125.60     64.83 o 
   6   2   1      380.77      523.10      7.46 o 
   8   2   1      938.50     1030.28     18.25 o 
  10   2   1     3374.54     3305.85     43.02 o 
  12   2   1     1460.07     1409.92     21.55 o 
  14   2   1     2559.06     2519.10     35.60 o 
  16   2   1      148.96      116.21      6.76 o 
  18   2   1     1793.75     1741.53     28.48 o 
  20   2   1      221.49      265.34     10.78 o 
  22   2   1       23.56       20.00      7.22 o 
 -23   3   1       14.99       15.66      7.53 o 
 -21   3   1       92.49       99.42      8.15 o 
 -19   3   1      559.36      539.09     14.13 o 
 -17   3   1      274.15      245.47      9.02 o 
 -15   3   1     1415.30     1388.35     23.17 o 
 -13   3   1      533.42      540.38     11.51 o 
 -11   3   1      871.33      812.00     14.02 o 
  -9   3   1      444.50      363.48      7.28 o 
  -7   3   1     1933.66     2349.47     33.62 o 
  -5   3   1     1245.31     1297.00     13.54 o 
  -3   3   1    55331.23    57736.54    532.07 o 
  -1   3   1   105296.27   112032.57   1645.46 o 
   1   3   1    10545.33    11841.65    116.66 o 
   3   3   1    35794.53    37443.31    365.34 o 
   5   3   1     2097.59     2146.80     22.66 o 
   7   3   1      151.35      104.98      3.52 o 
   9   3   1     1469.03     1326.89     19.45 o 
  11   3   1      210.62      257.61      7.36 o 
  13   3   1     1994.81     1851.36     27.35 o 
  15   3   1      415.32      368.34     10.53 o 
  17   3   1      123.36      134.14      7.72 o 
  19   3   1       34.57       25.20      6.40 o 
  21   3   1       21.04       16.08      6.85 o 
  23   3   1      185.70      182.20     12.90 o 
 -22   4   1     1159.51     1292.78     30.48 o 
 -20   4   1      496.71      465.19     13.59 o 
 -18   4   1      152.28      169.22      8.33 o 
 -16   4   1      311.92      352.70     10.67 o 
 -14   4   1     1538.80     1470.37     23.08 o 
 -12   4   1     9835.06     9858.81    120.67 o 
 -10   4   1     6090.05     6014.80     69.33 o 
  -8   4   1     5561.33     5451.80     66.77 o 
  -6   4   1     2178.17     2784.27     32.96 o 
  -4   4   1     9824.83     9875.86    103.18 o 
  -2   4   1     4285.52     4002.52     52.34 o 
   0   4   1    35636.86    37565.10    417.88 o 
   2   4   1    20490.31    20459.62    212.13 o 
   4   4   1      846.20      801.57     10.06 o 
   6   4   1     2820.02     2747.02     32.70 o 
   8   4   1     1431.78     1464.37     19.32 o 
  10   4   1     3613.91     3494.75     42.29 o 
  12   4   1     6793.70     6557.41     82.18 o 
  14   4   1      571.94      555.92     12.30 o 
  16   4   1     3043.68     2937.57     41.66 o 
  18   4   1      592.97      642.86     15.27 o 
  20   4   1      895.90      925.21     19.87 o 
  22   4   1      115.53      136.02     10.50 o 
 -21   5   1      198.10      191.73     12.57 o 
 -19   5   1      155.09      151.17      8.65 o 
 -17   5   1       92.88      100.99      7.00 o 
 -15   5   1       40.60       28.31      5.17 o 
 -13   5   1      219.81      180.28      9.41 o 
 -11   5   1      872.88      814.87     16.30 o 
  -9   5   1      908.39     1043.75     14.10 o 
  -7   5   1      185.65      234.76     10.05 o 
  -5   5   1     2513.82     2557.76     30.43 o 
  -3   5   1     5443.49     5622.86     53.00 o 
  -1   5   1     3303.28     3347.55     41.78 o 
   1   5   1      798.47     1115.89     14.17 o 
   3   5   1     1232.32     1190.95     15.04 o 
   5   5   1     1608.41     1790.76     22.10 o 
   7   5   1      269.46      346.60      7.13 o 
   9   5   1      476.72      487.82      9.81 o 
  11   5   1      277.36      277.45     10.31 o 
  13   5   1       10.53        1.31      4.55 o 
  15   5   1      769.48      755.01     15.44 o 
  17   5   1       36.53       26.38      5.79 o 
  19   5   1      657.81      717.90     21.78 o 
  21   5   1       22.33        4.93      8.28 o 
 -22   6   1      352.20      405.57     19.70 o 
 -20   6   1      416.50      444.41     24.68 o 
 -18   6   1      187.23      182.26     15.87 o 
 -16   6   1      351.57      359.75     11.07 o 
 -14   6   1     1086.30     1144.73     20.33 o 
 -12   6   1     3779.35     3768.82     54.60 o 
 -10   6   1     5610.89     5576.58     70.41 o 
  -8   6   1     2359.69     2397.65     29.74 o 
  -6   6   1     3694.62     3638.71     48.27 o 
  -4   6   1     1410.61     1551.74     18.12 o 
  -2   6   1    12366.25    13026.08    156.33 o 
   0   6   1     1846.72     1771.23     25.62 o 
   2   6   1     2348.98     2184.20     31.20 o 
   4   6   1     7016.08     7385.62    119.34 o 
   6   6   1      459.23      518.22      9.98 o 
   8   6   1     1082.68     1202.81     19.45 o 
  10   6   1     2776.79     2833.98     35.16 o 
  12   6   1     3896.33     3802.14     50.17 o 
  14   6   1     1085.13     1087.19     19.01 o 
  16   6   1     1641.31     1642.29     29.18 o 
  18   6   1      320.85      319.16     12.66 o 
  20   6   1       85.43       88.95      9.97 o 
  22   6   1      425.27      494.77     21.79 o 
 -21   7   1      586.37      660.85     30.40 o 
 -19   7   1       18.37        2.58      8.27 o 
 -17   7   1      377.24      388.47     16.84 o 
 -15   7   1      378.74      390.61     13.61 o 
 -13   7   1     3048.40     3076.53     46.36 o 
 -11   7   1     5011.30     4935.69     69.38 o 
  -9   7   1     5155.35     5386.54     63.02 o 
  -7   7   1     1092.51     1172.87     17.82 o 
  -5   7   1     1847.62     1757.88     22.25 o 
  -3   7   1     2718.64     2949.35     37.96 o 
  -1   7   1     4907.64     4907.19     60.32 o 
   1   7   1     3824.87     3872.92     53.38 o 
   3   7   1     1215.55     1176.50     16.93 o 
   5   7   1      160.12      162.69      5.21 o 
   7   7   1      396.51      456.40      8.75 o 
   9   7   1     1076.54     1207.94     18.05 o 
  11   7   1     4522.60     4422.75     57.11 o 
  13   7   1     1090.01     1089.63     18.77 o 
  15   7   1     2221.34     2123.42     34.91 o 
  17   7   1     1257.51     1272.19     27.59 o 
  19   7   1      513.98      582.87     18.85 o 
  21   7   1      265.28      266.63     17.59 o 
 -20   8   1       36.64       34.06     10.11 o 
 -18   8   1       71.09       94.20     10.91 o 
 -16   8   1        3.48       -1.72      7.31 o 
 -14   8   1       21.78       16.37      6.98 o 
 -12   8   1        3.23       10.28      9.42 o 
 -10   8   1      129.60      144.64     14.40 o 
  -8   8   1      352.78      302.24      7.74 o 
  -6   8   1       58.25       75.64      4.01 o 
  -4   8   1       55.61       39.97      3.27 o 
  -2   8   1      426.35      499.22     10.02 o 
   0   8   1       55.27       62.28      3.43 o 
   2   8   1     1590.53     1659.10     25.39 o 
   4   8   1      166.76      186.42      6.81 o 
   6   8   1       42.20       45.35      3.32 o 
   8   8   1      302.28      360.71      8.79 o 
  10   8   1      699.65      667.85     16.09 o 
  12   8   1      130.81      124.75      8.17 o 
  14   8   1      108.17      106.20      7.96 o 
  16   8   1      132.22      158.83      9.71 o 
  18   8   1       10.83       12.52      9.12 o 
  20   8   1       23.06       19.40     10.01 o 
 -19   9   1      194.34      216.76     18.38 o 
 -17   9   1      315.02      355.11     35.39 o 
 -15   9   1      556.56      628.41     20.44 o 
 -13   9   1     1857.46     1851.67     39.39 o 
 -11   9   1     3502.06     3580.47     85.79 o 
  -9   9   1     2497.00     2460.60     47.19 o 
  -7   9   1     5575.56     5625.78    124.57 o 
  -5   9   1       67.99       86.95      6.28 o 
  -3   9   1     5840.68     5809.95     79.27 o 
  -1   9   1     2439.91     2396.56     57.42 o 
   1   9   1     4969.80     5159.74     82.73 o 
   3   9   1     2218.29     2148.57     33.24 o 
   5   9   1     2054.64     2108.30     41.29 o 
   7   9   1       27.06       31.37      4.84 o 
   9   9   1     1354.37     1440.23     30.80 o 
  11   9   1     3621.59     3683.83     80.04 o 
  13   9   1     1123.63     1245.71     29.91 o 
  15   9   1     2203.47     2284.80     55.25 o 
  17   9   1      802.05      908.21     28.44 o 
  19   9   1      226.37      271.69     16.01 o 
 -18  10   1        3.60       -0.45     11.86 o 
 -16  10   1       91.17       88.56     13.28 o 
 -14  10   1     1045.97     1058.07     55.07 o 
 -12  10   1      552.53      564.71     22.81 o 
 -10  10   1      752.23      732.95     33.72 o 
  -8  10   1      122.58      149.59     12.91 o 
  -6  10   1      984.04      956.90     27.43 o 
  -4  10   1      449.87      409.81     15.48 o 
  -2  10   1      995.83     1046.11     27.92 o 
   0  10   1      510.22      590.47     18.49 o 
   2  10   1        2.87        6.39      5.58 o 
   4  10   1      602.99      681.72     21.04 o 
   6  10   1      175.88      226.20     12.59 o 
   8  10   1       72.43       81.09      9.72 o 
  10  10   1      290.50      353.83     27.69 o 
  12  10   1      281.87      263.11     16.09 o 
  14  10   1      309.61      318.57     18.70 o 
  16  10   1       63.13       61.10     13.04 o 
 -15  11   1      150.34      181.61     16.12 o 
 -13  11   1      253.58      296.81     17.77 o 
 -11  11   1      650.08      686.04     25.42 o 
  -9  11   1     2000.72     1854.23     48.28 o 
  -7  11   1      352.09      357.38     16.46 o 
  -5  11   1     1084.39      982.94     30.16 o 
  -3  11   1      848.09      751.06     24.79 o 
  -1  11   1     2800.87     2546.30     59.18 o 
   1  11   1     2570.00     2397.75     60.74 o 
   3  11   1     2489.06     2334.32     55.24 o 
   5  11   1     1071.68     1001.22     28.58 o 
   7  11   1       32.04       21.42      7.92 o 
   9  11   1      830.47      804.55     26.97 o 
  11  11   1      848.80      841.75     28.94 o 
  13  11   1      549.23      602.30     25.23 o 
  15  11   1      868.85      964.75     34.38 o 
 -14  12   1      931.13     1040.52     35.36 o 
 -12  12   1      944.73     1057.12     34.08 o 
 -10  12   1      162.19      228.46     14.80 o 
  -8  12   1     2766.92     2516.92     83.00 o 
  -6  12   1       20.66       15.82      7.47 o 
  -4  12   1      382.18      347.21     28.89 o 
  -2  12   1     1259.60     1152.64     47.17 o 
   0  12   1     2429.63     2333.58     55.04 o 
   2  12   1     1574.25     1561.99     39.64 o 
   4  12   1     1381.59     1333.76     35.47 o 
   6  12   1     1459.53     1474.79     51.27 o 
   8  12   1       13.15       -0.83      7.93 o 
  10  12   1     1208.52     1241.37     36.81 o 
  12  12   1      652.82      678.12     26.77 o 
  14  12   1      438.38      462.67     23.26 o 
 -11  13   1       44.42       55.80     17.37 o 
  -9  13   1      310.27      290.09     16.76 o 
  -7  13   1      106.99       88.84     10.47 o 
  -5  13   1      127.08      124.51     10.55 o 
  -3  13   1       37.59       47.81      8.06 o 
  -1  13   1      105.10       91.10      8.96 o 
   1  13   1      267.71      256.94     13.74 o 
   3  13   1        1.46        4.01      7.26 o 
   5  13   1      119.53      104.05     10.18 o 
   7  13   1       30.20       26.58      8.72 o 
   9  13   1       25.33       46.77     16.71 o 
  11  13   1        2.48        6.12      9.63 o 
  -8  14   1      980.39     1011.99     31.97 o 
  -6  14   1      114.13      143.73     11.70 o 
  -4  14   1      218.36      221.45     13.39 o 
  -2  14   1      291.82      261.73     13.93 o 
   0  14   1     1065.46      960.05     27.83 o 
   2  14   1      657.26      654.41     22.00 o 
   4  14   1      448.04      441.73     18.38 o 
   6  14   1      288.62      308.00     16.21 o 
   8  14   1      170.50      220.93     14.42 o 
  -3  15   1       16.69        4.58     12.06 o 
  -1  15   1      132.27       86.50     14.60 o 
   1  15   1        8.76      -11.34     11.34 o 
   3  15   1       85.00       67.32     14.24 o 
 -24   0   2     1089.50     1048.12     33.04 o 
 -22   0   2     1816.95     1892.82     47.34 o 
 -20   0   2     1821.58     1731.63     41.24 o 
 -18   0   2       30.43       32.24      8.19 o 
 -16   0   2     5746.05     5777.01    105.35 o 
 -14   0   2     9744.39     9519.89    166.20 o 
 -12   0   2     8860.59     8293.72    144.43 o 
 -10   0   2    36647.55    36689.21    614.96 o 
  -8   0   2    10949.23    10173.49    150.74 o 
  -6   0   2    13627.47    13533.00    179.10 o 
  -4   0   2    18352.11    18033.92    265.68 o 
   0   0   2    12335.16    13558.96    200.99 o 
   2   0   2   102292.73   104103.94   1767.12 o 
   4   0   2   118723.30   118096.66   1732.93 o 
   6   0   2    46343.88    45694.13    670.75 o 
   8   0   2    50147.90    52197.25    883.92 o 
  10   0   2     8429.78     8525.45    183.58 o 
  12   0   2     6490.06     6758.98    119.62 o 
  14   0   2     3485.77     3755.09     71.25 o 
  16   0   2     8832.94     8640.04    153.86 o 
  18   0   2     3161.59     3168.57     64.45 o 
  20   0   2     1023.56      964.99     28.90 o 
  22   0   2      678.23      570.46     42.98 o 
 -23   1   2      149.54      166.53     11.89 o 
 -21   1   2       21.79       28.62      6.73 o 
 -19   1   2       36.54       14.59      5.74 o 
 -17   1   2        5.57       11.99      4.76 o 
 -15   1   2       16.12        2.53      4.21 o 
 -13   1   2      505.04      519.38     11.50 o 
 -11   1   2     1246.77     1413.01     20.98 o 
  -9   1   2     1303.78     1256.70     18.26 o 
  -7   1   2    10219.67    11139.43    109.57 o 
  -5   1   2       30.34       10.84      1.20 o 
  -3   1   2        4.52        1.28      2.23 o 
  -1   1   2     1702.98     1996.32     23.44 o 
   1   1   2     1336.27     1350.47     14.11 o 
   3   1   2    10165.83    10207.21    114.45 o 
   5   1   2     2556.92     2245.56     25.12 o 
   7   1   2      120.56      240.23      9.00 o 
   9   1   2      953.62      967.64     18.86 o 
  11   1   2        1.69        0.02      3.26 o 
  13   1   2     1943.57     1877.16     30.45 o 
  15   1   2     2783.00     2855.55     44.40 o 
  17   1   2       74.25       58.92      6.46 o 
  19   1   2      256.96      237.13     10.15 o 
  21   1   2        0.79       -6.24      6.29 o 
  23   1   2        3.16        3.07      7.44 o 
 -24   2   2      189.27      212.53     12.69 o 
 -22   2   2       85.38       85.65      8.33 o 
 -20   2   2      387.88      407.38     12.85 o 
 -18   2   2      237.73      211.17      8.78 o 
 -16   2   2      640.83      582.05     13.07 o 
 -14   2   2     1588.66     1548.59     23.84 o 
 -12   2   2     3378.23     3341.40     44.07 o 
 -10   2   2     4308.94     3976.54     50.63 o 
  -8   2   2     3712.55     3604.05     42.17 o 
  -6   2   2     1340.31     1239.61     14.86 o 
  -4   2   2     6513.59     7127.59     70.53 o 
  -2   2   2     5635.33     5609.57     63.59 o 
   0   2   2     2578.87     3035.58     53.58 o 
   2   2   2      394.07      482.40      9.68 o 
   4   2   2    10676.14    11022.72    123.50 o 
   6   2   2     2203.91     1993.06     29.14 o 
   8   2   2     5642.76     5750.51     78.83 o 
  10   2   2      725.30      656.77     13.10 o 
  12   2   2     1145.89     1103.89     19.87 o 
  14   2   2      507.76      496.70     19.11 o 
  16   2   2     1440.03     1502.51     27.30 o 
  18   2   2      666.93      639.06     15.52 o 
  20   2   2      201.47      211.00     10.66 o 
  22   2   2       14.35       16.12      6.96 o 
 -23   3   2      703.51      748.57     23.45 o 
 -21   3   2      362.33      375.00     12.52 o 
 -19   3   2       16.60       11.86      5.74 o 
 -17   3   2      258.23      271.85      9.32 o 
 -15   3   2     1400.16     1399.12     22.62 o 
 -13   3   2     1146.63     1159.38     19.41 o 
 -11   3   2     2571.49     2602.22     34.99 o 
  -9   3   2     5685.03     5545.30     63.70 o 
  -7   3   2     1576.39     2164.17     26.40 o 
  -5   3   2       64.14       46.95      2.19 o 
  -3   3   2    31039.20    32325.58    315.44 o 
  -1   3   2     2523.56     2782.23     35.12 o 
   1   3   2     7018.10     7365.77     73.97 o 
   3   3   2    14542.29    15182.29    158.58 o 
   5   3   2     4790.38     4651.45     53.51 o 
   7   3   2     1490.98     1315.28     18.87 o 
   9   3   2     3032.77     2948.19     38.80 o 
  11   3   2       82.58       68.81      4.88 o 
  13   3   2      143.45      142.06      6.38 o 
  15   3   2     3932.90     3827.86     53.48 o 
  17   3   2     1948.19     1927.68     30.41 o 
  19   3   2      234.35      239.73      9.94 o 
  21   3   2      282.89      252.77     11.07 o 
  23   3   2        4.34       -2.96      7.70 o 
 -22   4   2      124.14      125.32     12.50 o 
 -20   4   2      443.97      481.48     15.32 o 
 -18   4   2      106.83       92.29      7.04 o 
 -16   4   2      146.75      145.04      7.20 o 
 -14   4   2        0.25       -2.90      6.42 o 
 -12   4   2      888.57      869.04     15.26 o 
 -10   4   2      427.40      411.54      9.13 o 
  -8   4   2      606.11      591.86      9.63 o 
  -6   4   2     3885.76     4414.21     50.87 o 
  -4   4   2     7686.49     8398.28     94.64 o 
  -2   4   2      671.03      731.19      7.88 o 
   0   4   2      949.41     1065.89     16.32 o 
   2   4   2      180.55      262.32      5.09 o 
   4   4   2      489.40      549.46      8.14 o 
   6   4   2     3935.26     4107.47     48.03 o 
   8   4   2      507.33      562.07     10.24 o 
  10   4   2      442.93      420.75      9.32 o 
  12   4   2     5876.17     5687.25     79.59 o 
  14   4   2      257.67      232.47      8.20 o 
  16   4   2       68.02       85.58      6.50 o 
  18   4   2      229.16      207.13      9.37 o 
  20   4   2       19.56       12.38      7.40 o 
  22   4   2       13.87       12.45      8.00 o 
 -21   5   2      925.25      934.27     25.00 o 
 -19   5   2      605.14      653.49     19.18 o 
 -17   5   2     1523.08     1521.52     28.22 o 
 -15   5   2     2377.29     2383.02     38.03 o 
 -13   5   2     3121.35     3107.27     46.33 o 
 -11   5   2    12205.67    12347.92    164.94 o 
  -9   5   2     3111.47     2934.72     38.56 o 
  -7   5   2    10803.58    11140.94    125.09 o 
  -5   5   2     1126.74     1104.28     14.49 o 
  -3   5   2    23116.84    24094.45    268.02 o 
  -1   5   2    11742.34    12540.27    140.61 o 
   1   5   2    22762.81    23923.73    275.21 o 
   3   5   2    31891.59    33237.65    366.75 o 
   5   5   2    14706.43    14990.06    166.87 o 
   7   5   2     7391.86     7720.63     87.81 o 
   9   5   2     6649.08     6896.05     85.68 o 
  11   5   2     1606.20     1745.62     35.42 o 
  13   5   2     2805.74     2823.04     39.16 o 
  15   5   2     2419.92     2451.56     35.76 o 
  17   5   2     5310.04     5284.44     70.14 o 
  19   5   2      865.72      905.83     21.22 o 
  21   5   2      897.81      816.52     21.02 o 
 -22   6   2      444.45      499.97     25.26 o 
 -20   6   2       24.18       17.70     10.84 o 
 -18   6   2       26.55       21.70      7.41 o 
 -16   6   2      277.07      269.80     13.61 o 
 -14   6   2      264.77      292.47     10.08 o 
 -12   6   2       92.01      105.02      6.30 o 
 -10   6   2      804.43      785.33     13.78 o 
  -8   6   2      194.41      176.00      5.30 o 
  -6   6   2     4417.80     5008.41     62.24 o 
  -4   6   2    14205.93    15005.50    167.89 o 
  -2   6   2       39.64       20.21      1.84 o 
   0   6   2     1557.12     1584.71     20.65 o 
   2   6   2     5375.38     5274.79     60.88 o 
   4   6   2     3192.22     3266.45     38.36 o 
   6   6   2      142.34      108.68      4.79 o 
   8   6   2       34.43       27.96      3.37 o 
  10   6   2     1055.41     1120.99     19.06 o 
  12   6   2     1875.41     1810.78     26.89 o 
  14   6   2      877.47      873.19     16.71 o 
  16   6   2     1330.25     1319.94     25.18 o 
  18   6   2      241.25      243.17     11.00 o 
  20   6   2      155.34      168.32     11.75 o 
 -21   7   2       89.27       60.42     11.37 o 
 -19   7   2      277.89      335.36     20.11 o 
 -17   7   2      253.74      274.03     13.79 o 
 -15   7   2       69.39       64.30     11.13 o 
 -13   7   2      383.34      407.48     11.56 o 
 -11   7   2      110.59       79.13      6.60 o 
  -9   7   2      584.30      573.25     11.14 o 
  -7   7   2       35.38       59.21      3.37 o 
  -5   7   2     1947.53     2107.14     40.65 o 
  -3   7   2      495.04      590.14     16.91 o 
  -1   7   2     2429.42     2613.00     33.61 o 
   1   7   2     6189.24     6382.25     96.33 o 
   3   7   2      610.65      574.63      9.69 o 
   5   7   2     1641.65     1592.33     26.33 o 
   7   7   2     1443.68     1481.54     18.66 o 
   9   7   2      251.85      261.55      8.49 o 
  11   7   2     2079.12     2002.11     28.90 o 
  13   7   2        3.21        8.74      5.07 o 
  15   7   2      446.88      491.06     17.03 o 
  17   7   2      126.87      132.02     11.63 o 
  19   7   2      497.14      493.14     24.61 o 
  21   7   2       26.27       32.12     12.51 o 
 -20   8   2       66.53       83.44     18.93 o 
 -18   8   2      175.85      207.00     13.59 o 
 -16   8   2      367.60      413.09     23.52 o 
 -14   8   2       14.72       27.78      7.28 o 
 -12   8   2      724.00      781.88     17.99 o 
 -10   8   2      807.38      761.87     16.82 o 
  -8   8   2       12.53       12.74      4.14 o 
  -6   8   2      470.09      481.12      9.61 o 
  -4   8   2      440.19      507.63     13.24 o 
  -2   8   2     3644.30     3812.81     53.77 o 
   0   8   2     5314.88     5351.47     81.71 o 
   2   8   2     7639.10     7876.86    102.83 o 
   4   8   2     7106.25     7106.09    105.37 o 
   6   8   2      797.62      779.93     15.11 o 
   8   8   2     1482.29     1457.68     23.98 o 
  10   8   2       42.70       48.68      4.91 o 
  12   8   2       72.29       76.32      6.13 o 
  14   8   2      260.37      292.49     11.57 o 
  16   8   2      437.43      457.30     17.12 o 
  18   8   2     1054.70     1174.61     27.21 o 
  20   8   2       11.53        4.80     11.34 o 
 -19   9   2      118.29      178.17     25.03 o 
 -17   9   2      142.73      123.38     22.32 o 
 -15   9   2      146.52      172.70     11.35 o 
 -13   9   2      240.33      208.19     11.10 o 
 -11   9   2      172.60      138.73     11.90 o 
  -9   9   2        7.18        3.04      9.29 o 
  -7   9   2     2053.91     1951.47     39.20 o 
  -5   9   2        2.37        3.70      4.37 o 
  -3   9   2      128.35      113.90      8.86 o 
  -1   9   2      109.48      133.81      4.47 o 
   1   9   2       35.40       68.99      3.66 o 
   3   9   2      330.62      312.70      9.20 o 
   5   9   2      403.97      402.31     12.67 o 
   7   9   2       55.73       91.72     10.84 o 
   9   9   2      171.19      186.22     10.08 o 
  11   9   2      285.16      293.25     15.80 o 
  13   9   2       39.67       45.37      8.70 o 
  15   9   2        5.16        4.39      7.96 o 
  17   9   2        0.08       -6.36      8.50 o 
  19   9   2       12.52       23.84     12.75 o 
 -18  10   2      526.20      548.23     27.19 o 
 -16  10   2       16.71       15.54     11.17 o 
 -14  10   2      416.27      455.73     22.44 o 
 -12  10   2      511.88      559.02     41.02 o 
 -10  10   2     1780.40     1784.74     46.92 o 
  -8  10   2      467.12      536.24     19.80 o 
  -6  10   2     1513.93     1505.39     38.73 o 
  -4  10   2      515.70      541.46     18.05 o 
  -2  10   2      232.18      239.84     11.65 o 
   0  10   2     4479.20     4426.93     97.24 o 
   2  10   2     1255.08     1328.24     33.56 o 
   4  10   2     1033.49     1080.11     29.10 o 
   6  10   2     1530.88     1551.41     41.26 o 
   8  10   2       76.23      110.72     10.52 o 
  10  10   2      661.56      699.71     24.73 o 
  12  10   2      353.30      394.58     19.74 o 
  14  10   2      619.55      658.43     26.79 o 
  16  10   2      273.45      258.48     18.31 o 
 -15  11   2      479.20      492.04     23.37 o 
 -13  11   2      893.60      977.50     32.63 o 
 -11  11   2     1277.91     1217.07     50.07 o 
  -9  11   2     1679.79     1701.22     44.78 o 
  -7  11   2     1030.94      923.70     27.65 o 
  -5  11   2     1194.28     1163.40     31.50 o 
  -3  11   2      365.48      296.81     13.33 o 
  -1  11   2     3414.19     3063.29     69.57 o 
   1  11   2     2139.70     1908.77     45.92 o 
   3  11   2     2450.17     2219.60     52.72 o 
   5  11   2     2482.16     2230.44     53.80 o 
   7  11   2     1668.31     1655.00     43.18 o 
   9  11   2      497.27      511.84     21.65 o 
  11  11   2     1166.25     1226.88     36.97 o 
  13  11   2      821.33      874.80     30.82 o 
  15  11   2      269.56      258.01     20.57 o 
 -14  12   2       14.51        4.76     11.16 o 
 -12  12   2      284.40      273.83     17.01 o 
 -10  12   2        1.49        3.92      8.37 o 
  -8  12   2      685.02      605.59     36.67 o 
  -6  12   2       48.34       56.46      8.87 o 
  -4  12   2      495.56      462.10     31.37 o 
  -2  12   2       55.99       55.15      7.68 o 
   0  12   2      672.21      725.90     21.86 o 
   2  12   2      194.06      186.95     11.10 o 
   4  12   2      166.79      168.16     10.90 o 
   6  12   2      195.37      206.56     12.46 o 
   8  12   2      120.90      120.97     11.43 o 
  10  12   2       92.51      102.52     11.54 o 
  12  12   2       12.66        9.81     11.52 o 
  14  12   2      214.61      182.88     16.66 o 
 -11  13   2      236.51      256.02     16.19 o 
  -9  13   2      389.69      417.24     19.26 o 
  -7  13   2      564.44      515.38     20.09 o 
  -5  13   2       37.76       28.65      7.90 o 
  -3  13   2       48.70       45.42      7.67 o 
  -1  13   2      715.70      731.68     34.74 o 
   1  13   2     1208.40     1244.68     40.41 o 
   3  13   2      153.66      145.18     10.50 o 
   5  13   2     1260.36     1321.71     35.93 o 
   7  13   2      224.09      253.63     15.01 o 
   9  13   2      107.26      116.03     12.14 o 
  11  13   2      220.73      227.10     20.09 o 
  -8  14   2       64.62       48.14     16.17 o 
  -6  14   2        6.24       17.85     12.67 o 
  -4  14   2        5.29       -1.81     11.34 o 
  -2  14   2        3.57       14.48     12.06 o 
   0  14   2      202.22      209.79     19.91 o 
   2  14   2      109.05      143.56     17.13 o 
   4  14   2        3.74      -10.50     11.46 o 
   6  14   2      258.40      308.35     25.82 o 
   8  14   2       98.60      111.11     18.46 o 
  -1  15   2      212.80      151.76     17.98 o 
   1  15   2      286.23      210.15     19.78 o 
 -23   1   3      193.52      203.11     13.20 o 
 -21   1   3      583.80      620.64     16.06 o 
 -19   1   3      160.65      135.63      7.89 o 
 -17   1   3     1094.31      983.42     18.39 o 
 -15   1   3      890.99      790.70     15.15 o 
 -13   1   3     2697.77     2592.32     35.64 o 
 -11   1   3     3033.48     2833.28     37.61 o 
  -9   1   3     4374.28     4115.47     48.10 o 
  -7   1   3    39867.68    40760.36    488.49 o 
  -5   1   3     7963.99     7734.67     81.79 o 
  -3   1   3    39460.20    39343.82    409.24 o 
  -1   1   3      801.90     1029.55     11.80 o 
   1   1   3     3055.21     3627.23     36.64 o 
   3   1   3       16.48        4.78      1.66 o 
   5   1   3     6687.69     6562.68     69.99 o 
   7   1   3    11118.52    11602.50    154.84 o 
   9   1   3       26.56       22.92      3.77 o 
  11   1   3     1701.10     1486.27     27.71 o 
  13   1   3      176.93      145.45      7.12 o 
  15   1   3     3965.42     3744.63     56.17 o 
  17   1   3     4233.79     4022.93     55.29 o 
  19   1   3      952.82      959.45     22.25 o 
  21   1   3      431.00      484.14     14.90 o 
  23   1   3        7.89        3.46      7.46 o 
 -24   2   3      236.18      275.82     15.67 o 
 -22   2   3      202.89      222.54     11.74 o 
 -20   2   3       36.53       32.54      7.01 o 
 -18   2   3      367.01      346.20     10.98 o 
 -16   2   3      906.25      798.36     15.75 o 
 -14   2   3      557.16      488.07     11.16 o 
 -12   2   3     6487.82     6771.92     84.26 o 
 -10   2   3        6.06        4.92      2.96 o 
  -8   2   3    16747.13    17662.04    212.02 o 
  -6   2   3     1933.48     1953.45     24.63 o 
  -4   2   3    15454.20    15899.77    165.94 o 
  -2   2   3      766.21      667.79     10.79 o 
   0   2   3     6825.95     8066.78     91.54 o 
   2   2   3     3732.20     3723.04     37.74 o 
   4   2   3     1476.24     1549.58     20.07 o 
   6   2   3     9017.61     9401.93    114.90 o 
   8   2   3     1255.85     1213.22     20.79 o 
  10   2   3       27.94       28.03      4.19 o 
  12   2   3      112.85      113.09      7.75 o 
  14   2   3        6.21        9.83      5.23 o 
  16   2   3     6033.02     5788.21     75.57 o 
  18   2   3       70.18       65.09      6.96 o 
  20   2   3      600.76      581.57     15.76 o 
  22   2   3       90.55       94.33      8.91 o 
 -23   3   3       14.84        3.85      8.86 o 
 -21   3   3      211.91      191.38     10.68 o 
 -19   3   3        3.21       -5.93      5.93 o 
 -17   3   3        3.84       -1.18      4.96 o 
 -15   3   3      241.98      237.63      8.94 o 
 -13   3   3        4.32        0.98      3.73 o 
 -11   3   3      200.50      166.06      6.34 o 
  -9   3   3       70.34       17.67      2.74 o 
  -7   3   3     3499.77     3636.14     42.60 o 
  -5   3   3     1262.20     1124.77     14.50 o 
  -3   3   3     1549.91     1845.39     20.56 o 
  -1   3   3     6633.45     6556.09     88.83 o 
   1   3   3     5247.42     5272.86     60.48 o 
   3   3   3      656.88      662.20      8.15 o 
   5   3   3      173.64      241.20      5.56 o 
   7   3   3     4401.84     4623.67     63.97 o 
   9   3   3      116.29      199.90      8.47 o 
  11   3   3      876.80      806.51     21.71 o 
  13   3   3       55.23       70.30      5.84 o 
  15   3   3      184.59      187.98      8.03 o 
  17   3   3      741.54      809.60     17.29 o 
  19   3   3      466.10      433.89     13.16 o 
  21   3   3       62.42       78.91      9.35 o 
  23   3   3       82.96       96.61     10.35 o 
 -22   4   3      367.97      346.47     15.69 o 
 -20   4   3       64.24       70.23      8.32 o 
 -18   4   3      678.11      744.11     17.93 o 
 -16   4   3     1309.38     1211.10     23.10 o 
 -14   4   3     2689.80     2713.24     41.53 o 
 -12   4   3     1518.62     1412.07     23.73 o 
 -10   4   3     6444.80     6462.40     88.69 o 
  -8   4   3      783.95      623.98     11.81 o 
  -6   4   3     8915.28     9331.36    114.04 o 
  -4   4   3    14253.72    14487.68    161.89 o 
  -2   4   3      573.44      585.43      8.65 o 
   0   4   3     2515.41     2382.51     44.20 o 
   2   4   3     4965.85     4763.29     54.46 o 
   4   4   3    16361.89    16985.85    177.52 o 
   6   4   3    16206.69    16366.85    198.07 o 
   8   4   3     4791.63     4543.09     63.39 o 
  10   4   3     3357.52     3278.37     46.60 o 
  12   4   3     1092.46     1071.74     30.59 o 
  14   4   3     3553.81     3539.48     53.09 o 
  16   4   3     2016.20     2004.95     34.22 o 
  18   4   3     2404.14     2429.20     37.17 o 
  20   4   3      740.16      802.56     23.99 o 
  22   4   3      172.96      171.54     11.41 o 
 -21   5   3       58.62       38.08      8.99 o 
 -19   5   3       84.72       92.15      9.38 o 
 -17   5   3      495.40      491.34     14.28 o 
 -15   5   3       39.91       42.11      6.48 o 
 -13   5   3      769.97      833.30     18.83 o 
 -11   5   3       40.57       16.82      3.82 o 
  -9   5   3       70.74       89.81      4.28 o 
  -7   5   3       39.55       47.93      3.38 o 
  -5   5   3      332.81      304.04      7.01 o 
  -3   5   3      114.26       92.81      2.48 o 
  -1   5   3        0.84        5.01      3.47 o 
   1   5   3      504.57      482.30      9.32 o 
   3   5   3    12226.34    13007.68    152.70 o 
   5   5   3     2989.78     3022.66     36.32 o 
   7   5   3     1868.95     1761.47     30.00 o 
   9   5   3      232.98      244.82      7.23 o 
  11   5   3       11.97        5.06      3.62 o 
  13   5   3      195.71      206.34     10.16 o 
  15   5   3      779.67      749.52     15.76 o 
  17   5   3      147.27      159.06      9.50 o 
  19   5   3      147.62      152.11     10.13 o 
  21   5   3      160.41      157.71     10.87 o 
 -22   6   3      107.09       84.77     16.16 o 
 -20   6   3       96.07      119.66     12.18 o 
 -18   6   3      677.28      696.68     30.40 o 
 -16   6   3      235.32      218.89     10.53 o 
 -14   6   3     2011.10     1969.96     32.31 o 
 -12   6   3     2180.84     1991.71     31.54 o 
 -10   6   3     3836.71     3898.11     50.49 o 
  -8   6   3     2115.01     1942.74     35.65 o 
  -6   6   3     3521.53     3728.68     57.14 o 
  -4   6   3     9613.36    10100.21    113.80 o 
  -2   6   3      740.91      635.63     11.46 o 
   0   6   3     2286.27     2049.79     36.98 o 
   2   6   3     1328.35     1301.85     18.86 o 
   4   6   3     1962.16     1739.02     29.97 o 
   6   6   3     3590.17     3678.83     43.53 o 
   8   6   3     4448.25     4581.05     59.67 o 
  10   6   3      874.72      749.83     13.73 o 
  12   6   3       16.51       23.55      5.12 o 
  14   6   3      764.40      723.12     16.48 o 
  16   6   3      987.95     1005.95     21.31 o 
  18   6   3     1383.84     1397.19     29.24 o 
  20   6   3     1184.04     1222.27     29.18 o 
 -21   7   3       16.20       12.36     12.13 o 
 -19   7   3      428.63      406.59     23.12 o 
 -17   7   3      297.81      311.56     14.68 o 
 -15   7   3     2166.61     2068.04     38.22 o 
 -13   7   3      523.42      544.28     14.94 o 
 -11   7   3     4937.65     4566.42     73.04 o 
  -9   7   3     2865.28     3091.28     50.58 o 
  -7   7   3      629.97      579.69     16.16 o 
  -5   7   3     9480.96    10120.65    152.11 o 
  -3   7   3      452.18      435.57      7.83 o 
  -1   7   3     1110.18      964.97     16.25 o 
   1   7   3     1457.66     1283.42     16.91 o 
   3   7   3     6437.94     6493.38     90.47 o 
   5   7   3     4193.08     4327.46     54.55 o 
   7   7   3     2792.84     2812.14     34.49 o 
   9   7   3     4579.80     4613.30     64.80 o 
  11   7   3      428.95      445.71     19.90 o 
  13   7   3      948.38      886.92     18.51 o 
  15   7   3     1143.68     1066.00     26.09 o 
  17   7   3     1095.69     1062.98     23.68 o 
  19   7   3      723.98      709.37     21.21 o 
 -20   8   3       15.34       23.19     12.41 o 
 -18   8   3       64.89       67.80     23.77 o 
 -16   8   3       13.06       27.58     10.34 o 
 -14   8   3        3.70       17.20      9.02 o 
 -12   8   3      508.51      466.95     19.29 o 
 -10   8   3      106.63       98.47      7.70 o 
  -8   8   3       50.26       27.43      5.50 o 
  -6   8   3      288.95      270.48      7.88 o 
  -4   8   3     1140.16     1150.41     36.40 o 
  -2   8   3       14.86       16.82      3.25 o 
   0   8   3      495.15      633.04     10.89 o 
   2   8   3      409.28      410.69      8.87 o 
   4   8   3      131.96      173.77      6.56 o 
   6   8   3      956.64      964.26     16.34 o 
   8   8   3      701.34      685.46     15.66 o 
  10   8   3       44.83       37.53      6.06 o 
  12   8   3        4.18        3.80      4.88 o 
  14   8   3       85.35       71.20     10.33 o 
  16   8   3       14.78       25.37      8.48 o 
  18   8   3       82.09      101.76      9.83 o 
 -19   9   3      437.89      470.68     25.63 o 
 -17   9   3      588.47      611.29     32.63 o 
 -15   9   3      733.12      771.74     49.76 o 
 -13   9   3     1740.68     1683.63     46.14 o 
 -11   9   3     2928.86     2874.14     69.47 o 
  -9   9   3     2598.23     2589.50     62.21 o 
  -7   9   3      717.74      700.54     18.31 o 
  -5   9   3     5790.46     5680.86    101.46 o 
  -3   9   3     1293.06     1286.14     29.04 o 
  -1   9   3     1720.02     1654.86     27.76 o 
   1   9   3     2839.73     2806.66     55.65 o 
   3   9   3     2908.66     2969.30     62.22 o 
   5   9   3     2912.85     2778.09     53.19 o 
   7   9   3     4415.80     4457.23     82.36 o 
   9   9   3     4214.36     4357.67     69.29 o 
  11   9   3       40.49       34.35      6.41 o 
  13   9   3     1004.95     1049.94     35.07 o 
  15   9   3      372.83      384.06     17.47 o 
  17   9   3     1026.61     1101.98     30.36 o 
 -18  10   3       16.56       21.84     16.89 o 
 -16  10   3      127.71       87.09     13.52 o 
 -14  10   3      102.82      108.44     12.89 o 
 -12  10   3      109.22      116.17     14.24 o 
 -10  10   3     1859.65     1901.06     49.03 o 
  -8  10   3      715.19      700.53     22.95 o 
  -6  10   3      804.77      790.53     23.75 o 
  -4  10   3      560.95      535.96     17.42 o 
  -2  10   3      102.84       91.46      6.76 o 
   0  10   3       80.25       85.62      6.36 o 
   2  10   3      173.07      152.40      9.77 o 
   4  10   3      515.08      529.48     17.44 o 
   6  10   3       20.03       38.21      8.44 o 
   8  10   3     1007.23     1097.73     32.07 o 
  10  10   3      167.08      137.71     14.54 o 
  12  10   3      591.15      571.20     23.60 o 
  14  10   3      162.37      159.97     16.77 o 
  16  10   3      233.96      139.83     15.92 o 
 -15  11   3      215.89      243.30     40.60 o 
 -13  11   3      723.85      724.52     28.17 o 
 -11  11   3      588.68      580.14     40.23 o 
  -9  11   3       59.93       50.77      9.01 o 
  -7  11   3      387.92      380.73     16.20 o 
  -5  11   3      757.45      732.97     22.22 o 
  -3  11   3     1099.80     1095.19     29.00 o 
  -1  11   3     1185.42     1181.79     37.58 o 
   1  11   3     1208.58     1083.81     28.22 o 
   3  11   3     1543.46     1435.95     36.37 o 
   5  11   3      871.77      865.44     41.32 o 
   7  11   3     4672.50     4507.02    101.99 o 
   9  11   3      693.54      654.32     23.75 o 
  11  11   3      386.68      407.36     20.12 o 
  13  11   3      109.94      137.59     14.32 o 
  15  11   3       40.28       70.90     13.03 o 
 -14  12   3      270.07      310.10     20.45 o 
 -12  12   3      618.97      635.00     33.42 o 
 -10  12   3     1339.53     1297.82     37.34 o 
  -8  12   3      414.61      500.20     19.89 o 
  -6  12   3     1222.90     1198.47     32.86 o 
  -4  12   3      665.04      696.20     52.54 o 
  -2  12   3      779.37      828.89     23.53 o 
   0  12   3     1405.98     1350.70     34.01 o 
   2  12   3      775.71      729.97     43.37 o 
   4  12   3     1173.26     1097.91     29.96 o 
   6  12   3     1018.86     1041.99     34.93 o 
   8  12   3     1993.21     2007.02     73.17 o 
  10  12   3      173.87      238.51     15.21 o 
  12  12   3      432.79      477.45     22.31 o 
  14  12   3      406.11      450.83     36.55 o 
 -11  13   3       31.56       24.72      9.65 o 
  -9  13   3      264.94      208.13     14.42 o 
  -7  13   3      127.47      123.06     10.58 o 
  -5  13   3       19.29       37.04     13.87 o 
  -3  13   3       23.90       35.23     13.15 o 
  -1  13   3      201.72      208.71     19.66 o 
   1  13   3      203.44      216.19     19.78 o 
   3  13   3        2.43        7.00     11.94 o 
   5  13   3      142.54      158.52     19.42 o 
   7  13   3       10.85       32.69     15.08 o 
   9  13   3      135.87      118.06     12.20 o 
  11  13   3        2.24       11.58     10.03 o 
  -8  14   3      562.15      660.26     36.80 o 
  -6  14   3     1113.04     1168.27     50.91 o 
  -4  14   3      520.49      559.53     31.85 o 
  -2  14   3      956.93      893.70     41.62 o 
   0  14   3      423.63      428.15     28.35 o 
   2  14   3      134.76       92.17     16.53 o 
   4  14   3      172.27      161.17     20.27 o 
   6  14   3     1194.63     1173.22     52.48 o 
   8  14   3      410.08      375.43     30.28 o 
 -24   0   4      484.57      469.29     36.43 o 
 -22   0   4      787.22      832.55     35.59 o 
 -20   0   4     1794.20     1876.25     54.04 o 
 -18   0   4     1127.47     1266.30     39.11 o 
 -16   0   4     4287.99     4492.57    125.16 o 
 -14   0   4     3293.49     3539.69     83.00 o 
 -12   0   4     1389.12     1402.58     48.92 o 
 -10   0   4       69.00       24.09      5.50 o 
  -8   0   4     7804.75     8880.60    154.35 o 
  -6   0   4    14985.38    15270.67    260.94 o 
  -4   0   4     9485.34    10053.01    149.43 o 
  -2   0   4    20998.16    23706.50    348.90 o 
   0   0   4     6443.62     8465.41    125.96 o 
   2   0   4    35554.07    39487.94    580.89 o 
   4   0   4    12867.44    13443.28    199.33 o 
   6   0   4    94648.98    99255.52   2399.77 o 
   8   0   4     2672.18     2059.76     49.39 o 
  10   0   4     2434.27     2712.34     64.36 o 
  12   0   4     3166.86     3329.06     78.65 o 
  14   0   4      712.99      893.99     49.76 o 
  16   0   4     2554.33     2853.30     58.32 o 
  18   0   4     4288.41     4209.70     82.45 o 
  20   0   4     2114.03     2297.79     52.18 o 
  22   0   4      245.32      180.14     15.05 o 
 -23   1   4       37.29       44.36     10.18 o 
 -21   1   4      100.99       85.56     12.08 o 
 -19   1   4      106.29      142.58     10.83 o 
 -17   1   4      620.31      664.67     15.92 o 
 -15   1   4      202.14      209.88      8.44 o 
 -13   1   4      152.65      131.43      8.02 o 
 -11   1   4     1527.49     1513.27     27.43 o 
  -9   1   4      620.67      818.11     14.77 o 
  -7   1   4     3401.27     3434.23     51.85 o 
  -5   1   4     4478.73     4478.78     48.29 o 
  -3   1   4     6872.60     6827.65     72.22 o 
  -1   1   4    13297.76    14735.76    153.84 o 
   1   1   4        2.12        8.85      1.56 o 
   3   1   4     8879.44     9191.35     96.87 o 
   5   1   4    16644.08    17151.32    240.70 o 
   7   1   4     4127.11     3840.19     66.37 o 
   9   1   4     2580.70     2366.99     39.96 o 
  11   1   4       60.50       71.51      5.89 o 
  13   1   4     1609.39     1676.47     32.86 o 
  15   1   4        6.10       -3.48      5.05 o 
  17   1   4      772.32      889.76     18.50 o 
  19   1   4      191.11      188.91      9.67 o 
  21   1   4       70.65       72.09      8.02 o 
  23   1   4      120.98      111.76      9.83 o 
 -22   2   4      685.12      715.74     22.29 o 
 -20   2   4       50.88       50.12      8.47 o 
 -18   2   4      690.24      716.45     17.23 o 
 -16   2   4      962.53      945.45     19.19 o 
 -14   2   4      834.72      739.74     15.58 o 
 -12   2   4     1612.99     1539.27     28.42 o 
 -10   2   4      155.86      222.69      7.14 o 
  -8   2   4     5535.79     5547.14     75.96 o 
  -6   2   4    10895.11    11011.63    146.61 o 
  -4   2   4    10373.63    10837.94    113.79 o 
  -2   2   4    17737.95    18025.95    187.95 o 
   0   2   4    10958.48    11776.97    132.09 o 
   2   2   4       18.55       14.78      2.16 o 
   4   2   4    14122.74    14707.59    153.97 o 
   6   2   4    12470.25    13262.35    184.69 o 
   8   2   4     1753.37     1646.08     25.76 o 
  10   2   4      460.93      391.18     11.38 o 
  12   2   4      656.00      698.06     16.95 o 
  14   2   4      196.60      185.56      8.37 o 
  16   2   4     1234.71     1170.94     21.37 o 
  18   2   4     2677.30     2604.26     39.39 o 
  20   2   4      895.90      915.59     20.29 o 
  22   2   4      103.86      107.40     10.05 o 
 -23   3   4       32.41       21.94     10.46 o 
 -21   3   4       20.50       25.57      8.72 o 
 -19   3   4      520.47      541.15     24.43 o 
 -17   3   4       96.72      117.59      7.77 o 
 -15   3   4      797.33      776.54     16.59 o 
 -13   3   4      776.28      720.39     15.00 o 
 -11   3   4      100.99       50.54      4.94 o 
  -9   3   4      467.96      264.48      7.44 o 
  -7   3   4     3118.32     2953.28     41.85 o 
  -5   3   4     5233.45     5130.48     63.66 o 
  -3   3   4       90.34      109.35      3.20 o 
  -1   3   4     2459.09     2617.70     28.82 o 
   1   3   4     1580.64     1704.51     19.26 o 
   3   3   4       27.67       56.54      2.14 o 
   5   3   4    11661.07    12411.48    165.14 o 
   7   3   4    10004.84     9862.91    132.61 o 
   9   3   4      102.31       54.80      4.30 o 
  11   3   4      101.73       94.96      6.36 o 
  13   3   4      296.51      295.89     11.20 o 
  15   3   4      101.20      116.62      7.73 o 
  17   3   4      506.60      532.92     14.18 o 
  19   3   4     1009.24     1061.04     21.59 o 
  21   3   4       57.58       55.98      8.63 o 
 -22   4   4      214.58      208.87     15.89 o 
 -20   4   4       21.85       11.54     10.34 o 
 -18   4   4       40.21       27.98      7.37 o 
 -16   4   4       39.06       18.77      5.42 o 
 -14   4   4      798.05      695.80     22.36 o 
 -12   4   4      374.19      300.89     10.37 o 
 -10   4   4      188.26      201.58      7.15 o 
  -8   4   4     1040.95     1250.95     36.48 o 
  -6   4   4     3872.37     4015.50     55.47 o 
  -4   4   4    11342.28    11688.58    141.82 o 
  -2   4   4     5336.88     5341.56     72.55 o 
   0   4   4      364.34      389.44     11.18 o 
   2   4   4       92.11      108.65      3.50 o 
   4   4   4        1.39        7.95      1.82 o 
   6   4   4      105.11       58.92      3.65 o 
   8   4   4        3.13       13.15      3.26 o 
  10   4   4      475.53      476.40     11.40 o 
  12   4   4      739.58      671.40     14.82 o 
  14   4   4        1.12       -4.83      4.83 o 
  16   4   4      105.35       86.19      6.96 o 
  18   4   4      213.88      198.71     12.61 o 
  20   4   4      212.00      226.47     11.70 o 
  22   4   4       12.11       12.16      8.36 o 
 -21   5   4      164.72      146.27     13.58 o 
 -19   5   4     1048.65     1085.70     45.22 o 
 -17   5   4      992.44     1072.74     28.78 o 
 -15   5   4     1445.88     1462.31     29.45 o 
 -13   5   4     5388.20     5205.85     83.06 o 
 -11   5   4     1686.08     1703.11     27.48 o 
  -9   5   4     4076.92     4038.30     57.06 o 
  -7   5   4     5198.90     5327.07     73.09 o 
  -5   5   4    16818.73    17373.67    230.16 o 
  -3   5   4     5550.71     5524.38     58.74 o 
  -1   5   4     3101.41     3348.06     61.62 o 
   1   5   4     4213.41     4438.85    103.03 o 
   3   5   4     2949.91     2935.27     34.62 o 
   5   5   4    22504.05    23009.99    277.45 o 
   7   5   4    14345.42    14345.10    191.29 o 
   9   5   4     9006.56     8877.42    128.58 o 
  11   5   4     1269.47     1324.16     23.06 o 
  13   5   4      297.94      378.52     11.64 o 
  15   5   4     2639.24     2700.57     43.20 o 
  17   5   4      977.33     1043.47     22.47 o 
  19   5   4     2947.14     2997.98     49.15 o 
  21   5   4      459.58      429.58     15.89 o 
 -22   6   4        0.95       -2.41     17.73 o 
 -20   6   4      151.42      136.48     12.77 o 
 -18   6   4      648.66      656.10     22.48 o 
 -16   6   4       18.54       33.29      8.33 o 
 -14   6   4      893.33      833.52     23.16 o 
 -12   6   4     1098.90     1054.79     22.06 o 
 -10   6   4     1390.33     1392.02     24.63 o 
  -8   6   4     2310.33     2205.86     36.16 o 
  -6   6   4     5768.48     5965.88     81.22 o 
  -4   6   4      549.73      526.39      8.13 o 
  -2   6   4      570.02      629.29     15.17 o 
   0   6   4      863.58      948.21     21.75 o 
   2   6   4     1324.54     1299.16     20.47 o 
   4   6   4     3782.81     3741.13     51.85 o 
   6   6   4     4829.81     4722.58     60.03 o 
   8   6   4     6085.91     6179.93     77.31 o 
  10   6   4        4.18        1.45      4.02 o 
  12   6   4     2169.13     2118.38     34.05 o 
  14   6   4      583.74      627.98     20.34 o 
  16   6   4      194.37      196.11      9.88 o 
  18   6   4      452.72      471.43     15.60 o 
  20   6   4      121.05      123.62      9.90 o 
 -21   7   4        2.38        2.81     12.02 o 
 -19   7   4      214.31      232.32     27.32 o 
 -17   7   4      160.59      167.64     14.35 o 
 -15   7   4      618.67      654.36     20.87 o 
 -13   7   4     2082.99     1950.22     41.90 o 
 -11   7   4      206.63      249.02     11.43 o 
  -9   7   4     1005.64      952.13     19.42 o 
  -7   7   4       33.41       35.24      3.67 o 
  -5   7   4     4286.07     4372.42     60.25 o 
  -3   7   4     3711.19     3841.14     80.39 o 
  -1   7   4     1555.15     1615.48     44.22 o 
   1   7   4      498.92      503.49     14.98 o 
   3   7   4     1514.15     1464.31     24.74 o 
   5   7   4     4467.34     4671.95     58.35 o 
   7   7   4     3564.96     3522.34     45.51 o 
   9   7   4    10501.92    10324.93    139.60 o 
  11   7   4       61.54       56.59      6.95 o 
  13   7   4      172.44      186.64      9.86 o 
  15   7   4      485.97      549.73     15.20 o 
  17   7   4      460.29      516.66     15.79 o 
  19   7   4      869.66      901.31     24.46 o 
 -20   8   4       99.87      144.26     16.48 o 
 -18   8   4       99.80      123.17     21.90 o 
 -16   8   4       28.84       72.72     16.11 o 
 -14   8   4      349.08      377.48     16.00 o 
 -12   8   4      253.02      247.44     12.10 o 
 -10   8   4       49.41       46.28      6.78 o 
  -8   8   4      193.26      175.63      8.76 o 
  -6   8   4      459.20      451.82     14.47 o 
  -4   8   4       21.62       19.64      3.28 o 
  -2   8   4      144.41       94.07     10.22 o 
   0   8   4      318.54      236.87      9.40 o 
   2   8   4      107.09      157.18      6.17 o 
   4   8   4      486.60      546.71     10.26 o 
   6   8   4     4275.49     4415.48     61.33 o 
   8   8   4     2735.50     2693.64     44.85 o 
  10   8   4      398.71      435.12     11.98 o 
  12   8   4      194.84      175.67      8.76 o 
  14   8   4       82.40      116.77      8.48 o 
  16   8   4      118.24      179.91     12.07 o 
  18   8   4       87.85      108.31     10.33 o 
 -19   9   4      146.72      141.34     16.80 o 
 -17   9   4       62.04       72.68     17.79 o 
 -15   9   4       28.22       20.40      9.89 o 
 -13   9   4        5.62       14.87      9.05 o 
 -11   9   4       51.26       63.31      9.61 o 
  -9   9   4       10.57        2.76      5.71 o 
  -7   9   4      351.16      302.09     11.56 o 
  -5   9   4      239.16      261.97     10.25 o 
  -3   9   4      349.60      300.27     11.51 o 
  -1   9   4      461.64      510.44     19.15 o 
   1   9   4      152.13      162.03     11.17 o 
   3   9   4     1960.09     1976.10     40.56 o 
   5   9   4      463.42      454.85     13.86 o 
   7   9   4      471.25      429.05     14.50 o 
   9   9   4      147.76      168.85     10.34 o 
  11   9   4      215.66      208.49     20.62 o 
  13   9   4      610.29      698.93     26.89 o 
  15   9   4        1.97       12.04      8.24 o 
  17   9   4       96.75      112.46     12.30 o 
 -18  10   4       68.15       51.39     17.61 o 
 -16  10   4      955.69      978.09     68.16 o 
 -14  10   4      545.22      587.30     24.61 o 
 -12  10   4     2908.87     2811.02     69.31 o 
 -10  10   4      743.05      783.28     26.02 o 
  -8  10   4      935.40      993.64     36.80 o 
  -6  10   4     2349.34     2273.62     54.18 o 
  -4  10   4     3255.45     3143.31     71.11 o 
  -2  10   4     3622.87     3531.56     82.11 o 
   0  10   4       52.80       33.60      7.97 o 
   2  10   4     1191.74     1066.33     45.12 o 
   4  10   4     1111.37     1094.14     28.99 o 
   6  10   4     2268.48     2265.35     68.95 o 
   8  10   4     7771.78     7945.69    173.58 o 
  10  10   4      624.97      650.89     24.11 o 
  12  10   4      313.63      378.89     15.86 o 
  14  10   4      216.58      218.63     21.11 o 
  16  10   4     1069.98     1141.02     38.97 o 
 -15  11   4      544.87      613.87     26.57 o 
 -13  11   4      185.65      200.38     51.33 o 
 -11  11   4      994.68      953.78     30.59 o 
  -9  11   4      397.09      432.37     18.23 o 
  -7  11   4     1403.26     1268.16     34.22 o 
  -5  11   4      439.53      466.97     16.46 o 
  -3  11   4     1154.01     1185.52     48.74 o 
  -1  11   4      883.95      896.35     40.78 o 
   1  11   4      576.18      502.83     29.68 o 
   3  11   4     1201.19     1128.46     48.26 o 
   5  11   4     1860.89     1834.31     45.32 o 
   7  11   4     1359.44     1353.21     36.86 o 
   9  11   4      857.94      878.58     79.26 o 
  11  11   4      179.31      197.86     14.52 o 
  13  11   4      279.61      326.30     19.51 o 
  15  11   4      334.50      367.25     22.34 o 
 -14  12   4      116.97      106.86     13.38 o 
 -12  12   4      152.50      135.17     13.04 o 
 -10  12   4      127.19      130.01     11.85 o 
  -8  12   4       79.15       79.32     10.56 o 
  -6  12   4      329.71      318.63     14.01 o 
  -4  12   4      661.48      654.47     34.62 o 
  -2  12   4      549.39      514.17     30.52 o 
   0  12   4       17.41       11.70     12.55 o 
   2  12   4       26.76       35.11     14.24 o 
   4  12   4        1.38        2.77     11.94 o 
   6  12   4      215.76      216.55     22.80 o 
   8  12   4     1186.72     1173.04     33.81 o 
  10  12   4       39.61       47.44     10.11 o 
  12  12   4       68.26       71.71     11.84 o 
 -11  13   4      354.35      308.59     17.22 o 
  -9  13   4        6.03        3.74     14.60 o 
  -7  13   4      195.40      145.97     18.94 o 
  -5  13   4      107.39       65.99     14.84 o 
  -3  13   4     1021.16      888.75     41.50 o 
  -1  13   4      188.47      190.85     20.27 o 
   1  13   4        9.65       14.96     13.15 o 
   3  13   4      504.21      437.20     29.07 o 
   5  13   4       86.02      114.85     18.82 o 
   7  13   4     1715.97     1488.09     63.22 o 
   9  13   4      119.90       94.70     19.18 o 
  11  13   4      106.13      133.91     22.92 o 
  -8  14   4      169.96      159.36     21.11 o 
  -6  14   4       13.38       23.16     14.36 o 
  -4  14   4       31.41       27.14     14.48 o 
  -2  14   4       12.38        3.26     13.27 o 
   0  14   4      255.45      267.10     23.04 o 
   2  14   4      157.80      157.31     19.18 o 
   4  14   4      443.39      470.61     32.33 o 
   6  14   4       67.53      103.27     18.82 o 
 -23   1   5      183.86      201.68     13.46 o 
 -21   1   5      282.31      361.42     15.41 o 
 -19   1   5      937.12      904.51     22.96 o 
 -17   1   5      238.71      244.63     11.27 o 
 -15   1   5     2220.92     1999.63     36.81 o 
 -13   1   5     1548.32     1372.43     26.42 o 
 -11   1   5      110.16       63.49      5.30 o 
  -9   1   5     6283.09     6673.93     91.23 o 
  -7   1   5     8389.51     8340.02    112.32 o 
  -5   1   5      820.25      939.90     26.08 o 
  -3   1   5    15536.26    14851.74    155.29 o 
  -1   1   5     6005.13     5506.44     58.76 o 
   1   1   5     2082.72     1644.25     17.96 o 
   3   1   5     8260.75     7925.59     79.30 o 
   5   1   5    13372.64    13890.73    168.65 o 
   7   1   5     9142.19     9980.11    144.64 o 
   9   1   5      703.29      614.55     22.38 o 
  11   1   5     2686.39     2528.05     43.73 o 
  13   1   5      432.35      328.39     12.11 o 
  15   1   5       41.93       64.95     11.46 o 
  17   1   5     1277.96     1089.53     21.00 o 
  19   1   5     1140.47     1082.88     21.91 o 
  21   1   5      366.18      322.84     13.90 o 
 -22   2   5       16.90       35.17      9.03 o 
 -20   2   5      787.60      778.71     21.77 o 
 -18   2   5       85.68      102.75      8.94 o 
 -16   2   5      131.91      131.37     10.55 o 
 -14   2   5      305.05      241.01      9.77 o 
 -12   2   5      663.34      591.41     14.53 o 
 -10   2   5      792.86      824.51     15.27 o 
  -8   2   5    10613.95    10539.78    141.24 o 
  -6   2   5     7773.13     8590.08    115.20 o 
  -4   2   5     4458.26     4224.32     45.78 o 
  -2   2   5     5020.68     4875.22     52.25 o 
   0   2   5     1948.40     1614.53     18.57 o 
   2   2   5      788.24      612.76      8.75 o 
   4   2   5      961.14      894.42     14.86 o 
   6   2   5     2999.09     3217.06     45.77 o 
   8   2   5     1382.13     1561.66     25.00 o 
  10   2   5      642.62      584.61     14.69 o 
  12   2   5     1494.16     1320.68     26.42 o 
  14   2   5      405.41      302.92     12.25 o 
  16   2   5        9.71       -5.49      5.49 o 
  18   2   5      953.56      829.15     18.73 o 
  20   2   5      407.25      331.58     15.38 o 
  22   2   5      193.72      226.95     18.82 o 
 -23   3   5      115.83      109.03     13.72 o 
 -21   3   5      201.94      185.39     14.31 o 
 -19   3   5       36.37       38.10      8.02 o 
 -17   3   5      971.50      971.82     22.99 o 
 -15   3   5      379.95      389.86     12.99 o 
 -13   3   5      705.83      689.81     16.65 o 
 -11   3   5       44.40       49.31      4.98 o 
  -9   3   5       24.41       40.26      7.59 o 
  -7   3   5      862.31     1063.27     19.14 o 
  -5   3   5      158.45      112.94      4.17 o 
  -3   3   5      156.56      179.68      4.29 o 
  -1   3   5     2356.99     2356.42     27.91 o 
   1   3   5       53.91       77.18      2.45 o 
   3   3   5      180.37      152.15      4.08 o 
   5   3   5    18325.13    19891.66    263.05 o 
   7   3   5        3.69       12.52      3.65 o 
   9   3   5     2785.24     3018.04     44.43 o 
  11   3   5       39.21       39.37      5.52 o 
  13   3   5      112.73       90.50      7.46 o 
  15   3   5       22.10       27.58      5.98 o 
  17   3   5      145.50      138.94      9.27 o 
  19   3   5      231.60      286.60     12.48 o 
  21   3   5        3.29       -4.84      7.32 o 
 -22   4   5      105.48       93.26     12.40 o 
 -20   4   5     1053.56     1197.52     33.00 o 
 -18   4   5      707.14      746.41     20.56 o 
 -16   4   5      151.50      184.96      9.77 o 
 -14   4   5     2899.83     2771.62     47.90 o 
 -12   4   5      220.80      225.31     15.61 o 
 -10   4   5     3118.63     2894.06     42.49 o 
  -8   4   5     4641.55     4528.34     63.01 o 
  -6   4   5    12720.78    12625.08    168.03 o 
  -4   4   5     4649.75     4561.28     62.16 o 
  -2   4   5     5101.30     4813.29    120.41 o 
   0   4   5     2568.94     2691.98     45.91 o 
   2   4   5      578.60      416.98      7.54 o 
   4   4   5     7648.90     7503.83    101.13 o 
   6   4   5     7419.50     7711.36    104.51 o 
   8   4   5     9024.45     9074.24    123.03 o 
  10   4   5     1807.96     1840.45     45.74 o 
  12   4   5     2893.50     2762.20     47.94 o 
  14   4   5      667.58      619.98     15.34 o 
  16   4   5      325.03      337.92     12.50 o 
  18   4   5     1648.15     1669.17     31.66 o 
  20   4   5      430.09      417.52     15.20 o 
 -21   5   5      353.38      331.76     21.41 o 
 -19   5   5      183.72      171.47     15.83 o 
 -17   5   5       25.95       42.10      8.99 o 
 -15   5   5      125.13      125.86      8.52 o 
 -13   5   5       15.60        1.67      5.03 o 
 -11   5   5      452.23      457.67     11.09 o 
  -9   5   5      189.34      159.23      6.17 o 
  -7   5   5     5971.11     6392.84     87.12 o 
  -5   5   5      642.86      683.19     20.60 o 
  -3   5   5       82.88      114.55      4.86 o 
  -1   5   5      528.74      683.53     21.24 o 
   1   5   5      338.11      417.52     15.74 o 
   3   5   5       17.01       33.62      2.02 o 
   5   5   5       63.21       42.56      3.16 o 
   7   5   5      578.50      615.08     16.42 o 
   9   5   5      196.66      209.23      7.65 o 
  11   5   5      481.45      433.70     12.95 o 
  13   5   5     1166.37     1165.37     22.25 o 
  15   5   5       31.79       45.72      7.32 o 
  17   5   5        0.45        2.72      6.39 o 
  19   5   5      268.52      234.87     12.10 o 
  21   5   5       83.53       85.46      9.68 o 
 -20   6   5       77.61       81.55     11.78 o 
 -18   6   5       98.17      102.49     10.75 o 
 -16   6   5      533.08      496.60     18.33 o 
 -14   6   5      927.78      841.92     23.10 o 
 -12   6   5     1217.83     1175.40     23.96 o 
 -10   6   5     1790.79     1688.19     37.26 o 
  -8   6   5     1365.28     1244.62     22.11 o 
  -6   6   5    10621.34    10258.98    153.93 o 
  -4   6   5     9845.43     9269.40    152.89 o 
  -2   6   5     1567.23     1424.54     36.85 o 
   0   6   5     6732.16     6469.87    141.48 o 
   2   6   5     1653.36     2120.43     52.04 o 
   4   6   5     6852.72     7109.04     96.12 o 
   6   6   5     1968.44     1953.77     29.50 o 
   8   6   5     3590.34     3581.48     47.44 o 
  10   6   5     2292.96     2316.01     35.93 o 
  12   6   5       51.23       36.18      6.34 o 
  14   6   5     1266.97     1160.31     25.73 o 
  16   6   5      469.03      383.04     14.89 o 
  18   6   5      985.26      945.50     22.29 o 
  20   6   5      167.55      156.57     10.93 o 
 -21   7   5      228.08      270.96     30.40 o 
 -19   7   5      291.57      315.24     38.12 o 
 -17   7   5      188.21      173.18     12.35 o 
 -15   7   5        5.77        1.91      6.99 o 
 -13   7   5     1591.62     1293.96     30.67 o 
 -11   7   5      547.99      541.11     16.77 o 
  -9   7   5     3698.03     3670.88     68.79 o 
  -7   7   5     9530.27     8902.83    134.59 o 
  -5   7   5     7242.69     7418.15    136.15 o 
  -3   7   5     4792.51     4501.07     79.63 o 
  -1   7   5     1325.60     1195.12     24.25 o 
   1   7   5     1720.13     1769.96     45.13 o 
   3   7   5       17.37       15.84      3.16 o 
   5   7   5     2186.97     2196.22     32.39 o 
   7   7   5     3269.97     3417.93     44.48 o 
   9   7   5      620.57      632.36     17.25 o 
  11   7   5     1836.14     1820.46     30.72 o 
  13   7   5      681.49      606.85     26.83 o 
  15   7   5      680.95      626.46     18.48 o 
  17   7   5      569.86      524.03     16.06 o 
  19   7   5      627.44      554.35     26.06 o 
 -20   8   5       48.18       49.65     14.90 o 
 -18   8   5        3.90       17.71     11.09 o 
 -16   8   5       25.77       25.16     10.98 o 
 -14   8   5      492.62      476.02     17.37 o 
 -12   8   5        7.80       -2.91      6.11 o 
 -10   8   5      102.79       99.05      9.13 o 
  -8   8   5      645.19      635.35     17.47 o 
  -6   8   5       96.11       87.46      7.78 o 
  -4   8   5      937.85      965.27     21.30 o 
  -2   8   5      106.28      121.11      9.89 o 
   0   8   5      113.79      135.13     10.14 o 
   2   8   5       22.01       35.03      7.43 o 
   4   8   5       10.56       14.88      2.73 o 
   6   8   5       58.23       81.25      5.55 o 
   8   8   5      965.29      945.06     19.70 o 
  10   8   5      104.47      103.69      6.94 o 
  12   8   5      134.61      133.89      8.00 o 
  14   8   5      254.30      281.45     18.70 o 
  16   8   5       78.80       99.98      9.44 o 
  18   8   5       30.31       66.35      9.41 o 
 -19   9   5       99.83      114.61     21.35 o 
 -17   9   5      396.01      493.53     34.80 o 
 -15   9   5      639.34      663.70     26.56 o 
 -13   9   5     1009.31      912.23     64.42 o 
 -11   9   5     1822.65     1779.57     38.58 o 
  -9   9   5      965.43      901.52     22.54 o 
  -7   9   5     5273.26     4976.44     90.64 o 
  -5   9   5     6598.78     6178.04    110.17 o 
  -3   9   5     5136.26     5041.79    115.27 o 
  -1   9   5     2117.62     2004.59     59.54 o 
   1   9   5      649.41      532.87     21.11 o 
   3   9   5      774.12      783.42     26.57 o 
   5   9   5     2508.65     2387.73     47.10 o 
   7   9   5     4361.14     4448.55     83.08 o 
   9   9   5     1237.30     1260.21     38.44 o 
  11   9   5     1334.09     1281.57     37.94 o 
  13   9   5      274.41      292.86     18.03 o 
  15   9   5     1260.00     1301.79     33.59 o 
  17   9   5     1013.94     1043.87     30.60 o 
 -16  10   5       24.68       26.65     12.97 o 
 -14  10   5        2.41        0.15      9.33 o 
 -12  10   5      292.64      240.59     15.10 o 
 -10  10   5       27.57       44.51      8.63 o 
  -8  10   5     2553.29     2401.99     69.73 o 
  -6  10   5      419.13      445.03     16.05 o 
  -4  10   5      774.99      750.00     35.89 o 
  -2  10   5      506.75      426.10     18.85 o 
   0  10   5      219.16      194.11     13.00 o 
   2  10   5      121.50      143.73     11.98 o 
   4  10   5      147.72      135.24     17.73 o 
   6  10   5     1724.63     1823.69     45.53 o 
   8  10   5      214.40      216.56     13.53 o 
  10  10   5      491.31      455.75     30.82 o 
  12  10   5       44.79       38.34     10.29 o 
  14  10   5        5.36       19.33     10.72 o 
  16  10   5      183.07      134.73     15.91 o 
 -15  11   5      484.16      509.94     54.29 o 
 -13  11   5      490.77      517.66     22.69 o 
 -11  11   5      596.86      618.15     23.46 o 
  -9  11   5       39.40       32.87      8.07 o 
  -7  11   5      536.74      474.78     17.26 o 
  -5  11   5      932.64      864.14     40.78 o 
  -3  11   5     2645.60     2613.77     91.69 o 
  -1  11   5      141.08      126.79     17.01 o 
   1  11   5      354.19      335.02     25.82 o 
   3  11   5      877.45      806.35     40.41 o 
   5  11   5      457.89      442.02     30.16 o 
   7  11   5     2291.91     2197.33     83.60 o 
   9  11   5      962.28     1026.21     31.33 o 
  11  11   5      327.16      350.70     18.84 o 
  13  11   5      154.54      152.71     17.37 o 
 -14  12   5      301.26      303.65     25.21 o 
 -12  12   5      339.18      300.41     26.96 o 
 -10  12   5      380.27      402.19     18.45 o 
  -8  12   5      711.17      658.69     36.80 o 
  -6  12   5     1010.92      916.26     43.79 o 
  -4  12   5      935.30      920.72     42.95 o 
  -2  12   5     2284.44     2150.28     79.38 o 
   0  12   5        7.53      -11.70     11.70 o 
   2  12   5     1052.19      970.67     45.24 o 
   4  12   5     1001.05      977.78     46.45 o 
   6  12   5     2637.47     2557.56     94.34 o 
   8  12   5      649.34      648.32     39.21 o 
  10  12   5      621.91      611.03     23.82 o 
  12  12   5      252.34      293.61     18.52 o 
 -11  13   5        5.49       14.36     15.20 o 
  -9  13   5        0.16       12.79     15.32 o 
  -7  13   5        0.02        7.12     13.99 o 
  -5  13   5       11.91        5.79     13.75 o 
  -3  13   5      384.33      420.19     29.68 o 
  -1  13   5       69.63       83.36     16.05 o 
   1  13   5      133.50      115.09     18.70 o 
   3  13   5        0.02        7.48     13.15 o 
   5  13   5      241.56      215.34     23.77 o 
   7  13   5      118.08       72.50     18.70 o 
   9  13   5        4.66       10.62     16.17 o 
  -6  14   5      613.63      592.22     36.31 o 
  -4  14   5     1647.68     1613.55     65.27 o 
  -2  14   5     1252.29     1213.99     53.44 o 
   0  14   5       72.14       67.80     17.49 o 
   2  14   5      374.60      380.26     29.32 o 
   4  14   5      822.95      824.69     44.03 o 
   6  14   5      435.90      443.47     33.18 o 
 -22   0   6     1110.65     1141.67     44.21 o 
 -20   0   6      529.56      545.73     25.34 o 
 -18   0   6     3033.71     3029.63     92.47 o 
 -16   0   6     1399.51     1507.33     42.78 o 
 -14   0   6     3158.57     3165.02     75.62 o 
 -12   0   6     1392.38     1281.08     35.14 o 
 -10   0   6     8811.97     8603.36    185.07 o 
  -8   0   6     5633.50     5758.07    125.14 o 
  -6   0   6     5853.62     6083.40    139.88 o 
  -4   0   6      858.53      851.27     18.47 o 
  -2   0   6    12729.34    13546.56    343.09 o 
   0   0   6     6098.06     5924.34    103.85 o 
   2   0   6     2880.97     3230.40     58.65 o 
   4   0   6    26633.37    28790.02    809.43 o 
   6   0   6     1888.61     1307.96     31.93 o 
   8   0   6    24577.38    23703.06    497.24 o 
  10   0   6    11122.02    10617.72    243.99 o 
  12   0   6     3931.56     3964.32    106.34 o 
  14   0   6     1264.74     1543.61     94.28 o 
  16   0   6     1218.72     1398.27     49.28 o 
  18   0   6      672.45      800.11     25.80 o 
  20   0   6      300.07      341.98     18.07 o 
  22   0   6     1082.19     1151.82     42.47 o 
 -23   1   6       42.36       26.28      9.63 o 
 -21   1   6      384.94      375.02     16.03 o 
 -19   1   6      636.37      589.88     18.14 o 
 -17   1   6      349.88      404.16     14.27 o 
 -15   1   6     1470.70     1509.40     29.73 o 
 -13   1   6        1.06       -1.04      4.31 o 
 -11   1   6     4110.46     4037.72     64.71 o 
  -9   1   6      348.49      383.52      9.33 o 
  -7   1   6      660.79      646.48     13.67 o 
  -5   1   6     9908.52    10599.52    148.34 o 
  -3   1   6     2008.44     2072.00     27.64 o 
  -1   1   6    16039.08    17795.27    198.76 o 
   1   1   6       29.25       48.43      2.88 o 
   3   1   6     4986.57     5697.24     86.23 o 
   5   1   6     3297.71     3137.59     49.56 o 
   7   1   6     2881.75     2761.34     47.16 o 
   9   1   6     4828.71     4601.97     73.35 o 
  11   1   6     1479.81     1513.58     32.64 o 
  13   1   6      927.80     1046.97     28.92 o 
  15   1   6      323.05      391.84     14.45 o 
  17   1   6      495.10      558.46     18.13 o 
  19   1   6       92.79      106.14      8.56 o 
  21   1   6      419.37      459.71     16.66 o 
 -22   2   6      184.35      198.79     19.81 o 
 -20   2   6      607.35      594.08     19.34 o 
 -18   2   6      238.25      229.09     11.38 o 
 -16   2   6     2450.52     2417.30     43.65 o 
 -14   2   6      823.48      808.25     18.78 o 
 -12   2   6     1389.30     1282.00     24.93 o 
 -10   2   6     8796.23     8976.88    121.86 o 
  -8   2   6     6236.96     6381.35     87.27 o 
  -6   2   6     5492.33     5748.45     78.45 o 
  -4   2   6     8838.53     9212.89    123.09 o 
  -2   2   6      433.77      465.29      8.48 o 
   0   2   6     2612.63     2428.27     33.48 o 
   2   2   6     1897.33     2048.08     25.22 o 
   4   2   6    10799.15    11066.44    135.15 o 
   6   2   6    10731.58    11155.29    149.77 o 
   8   2   6     4202.50     4354.50     86.67 o 
  10   2   6     8466.47     8677.47    133.36 o 
  12   2   6     2891.25     2880.68     49.75 o 
  14   2   6      461.00      510.42     24.29 o 
  16   2   6     1630.56     1473.51     31.60 o 
  18   2   6      189.47      189.12     10.67 o 
  20   2   6      164.00      145.90     10.44 o 
  22   2   6      471.43      529.38     22.55 o 
 -23   3   6       95.97      113.25     13.99 o 
 -21   3   6      223.78      221.43     14.57 o 
 -19   3   6      537.47      577.15     21.03 o 
 -17   3   6      237.16      217.27     10.74 o 
 -15   3   6       74.78      103.24      7.69 o 
 -13   3   6       20.71       20.08      5.06 o 
 -11   3   6      274.78      241.15      7.96 o 
  -9   3   6      333.36      257.21      7.63 o 
  -7   3   6     2209.69     2073.11     36.90 o 
  -5   3   6      197.46      118.33      4.58 o 
  -3   3   6      178.33       87.60      3.58 o 
  -1   3   6     1664.21     1387.66     20.54 o 
   1   3   6     4221.22     5238.95     71.19 o 
   3   3   6     5864.10     5528.30     75.40 o 
   5   3   6      562.01      836.81     13.57 o 
   7   3   6     1146.10     1046.72     18.20 o 
   9   3   6     3457.04     3457.06     66.29 o 
  11   3   6      147.96      163.93      8.32 o 
  13   3   6      631.51      630.63     16.99 o 
  15   3   6       63.75       73.57      9.03 o 
  17   3   6      289.76      297.66     13.52 o 
  19   3   6       39.33       22.38      7.60 o 
  21   3   6      344.69      404.99     15.88 o 
 -22   4   6        1.33       -1.93      9.59 o 
 -20   4   6       17.49        3.38      8.79 o 
 -18   4   6       17.67       25.25      8.97 o 
 -16   4   6      290.12      221.31     10.50 o 
 -14   4   6      130.42      138.07      8.08 o 
 -12   4   6       78.90       55.38      5.65 o 
 -10   4   6        3.62        5.70      3.75 o 
  -8   4   6     2826.17     2914.87     42.17 o 
  -6   4   6     1310.52     1266.07     19.99 o 
  -4   4   6      352.92      357.14      8.37 o 
  -2   4   6      161.08      178.18      3.89 o 
   0   4   6     5734.37     6507.05     87.85 o 
   2   4   6      944.96     1030.95     13.41 o 
   4   4   6      142.59      133.00      4.94 o 
   6   4   6     1897.78     1854.58     26.08 o 
   8   4   6       13.56       30.70      4.00 o 
  10   4   6      202.79      193.24      8.65 o 
  12   4   6      369.41      374.57     12.79 o 
  14   4   6        0.22       -4.29      5.73 o 
  16   4   6      129.60      104.47      9.42 o 
  18   4   6        4.46       -5.06      9.87 o 
  20   4   6      124.17      146.73     10.73 o 
 -21   5   6      796.57      732.32     25.72 o 
 -19   5   6      935.09      973.89     28.58 o 
 -17   5   6     1177.09     1232.80     31.85 o 
 -15   5   6     1969.46     1857.07     41.19 o 
 -13   5   6      512.74      527.69     14.62 o 
 -11   5   6     2100.16     2114.58     37.04 o 
  -9   5   6     3798.84     3672.40     52.51 o 
  -7   5   6     6470.04     7299.72     99.14 o 
  -5   5   6     8527.78     8112.77    109.08 o 
  -3   5   6     7382.30     7829.78    156.57 o 
  -1   5   6      886.83      924.00     26.74 o 
   1   5   6     7286.73     7607.55    135.10 o 
   3   5   6     3473.27     3577.49     49.81 o 
   5   5   6     8192.57     8066.45    122.51 o 
   7   5   6     5816.35     5503.00     79.64 o 
   9   5   6     3852.99     3930.18     60.16 o 
  11   5   6     3194.50     3188.78     54.06 o 
  13   5   6     2517.00     2456.57     52.10 o 
  15   5   6     1731.02     1752.11     35.16 o 
  17   5   6     1167.94     1182.00     28.17 o 
  19   5   6      381.48      383.50     14.55 o 
 -20   6   6      587.32      586.02     22.88 o 
 -18   6   6      501.54      520.34     20.17 o 
 -16   6   6      238.70      298.13     14.81 o 
 -14   6   6       89.90       83.39      8.48 o 
 -12   6   6      967.80      937.57     26.80 o 
 -10   6   6      126.04      135.53      6.97 o 
  -8   6   6     3636.49     3791.11     62.22 o 
  -6   6   6     1583.25     1589.52     24.27 o 
  -4   6   6     6067.50     5858.30     99.06 o 
  -2   6   6     3058.03     3033.93     71.06 o 
   0   6   6     3336.68     3391.47     78.74 o 
   2   6   6     3581.53     3542.74     82.40 o 
   4   6   6      374.42      251.03      6.23 o 
   6   6   6     2594.80     2557.84     42.45 o 
   8   6   6     1632.77     1565.19     26.18 o 
  10   6   6     1876.25     1871.87     35.42 o 
  12   6   6      316.92      316.07     13.74 o 
  14   6   6      528.61      573.55     17.39 o 
  16   6   6      431.11      446.59     16.49 o 
  18   6   6      238.26      227.71     11.71 o 
  20   6   6      758.89      810.54     22.05 o 
 -19   7   6      470.58      494.80     60.56 o 
 -17   7   6      437.79      466.07     18.78 o 
 -15   7   6     1993.46     1871.45     41.91 o 
 -13   7   6      323.50      364.26     14.87 o 
 -11   7   6      869.07      857.13     22.46 o 
  -9   7   6      884.89      863.14     21.52 o 
  -7   7   6     2949.82     2893.93     51.90 o 
  -5   7   6     3767.69     3915.96     76.81 o 
  -3   7   6     1215.79     1287.01     35.44 o 
  -1   7   6     2379.56     2277.46     56.26 o 
   1   7   6     1164.26     1158.10     33.14 o 
   3   7   6     6068.60     6306.08    140.45 o 
   5   7   6     2730.95     2784.73     56.40 o 
   7   7   6     3721.27     3750.63     71.08 o 
   9   7   6      559.00      583.61     16.02 o 
  11   7   6     1086.40     1165.24     22.43 o 
  13   7   6     2710.41     2962.42     52.17 o 
  15   7   6      888.54      972.46     24.19 o 
  17   7   6      957.98     1049.20     37.04 o 
  19   7   6       23.77       28.42      9.39 o 
 -18   8   6      372.00      479.00     24.41 o 
 -16   8   6       40.21       57.21     31.37 o 
 -14   8   6       13.14       30.03      8.00 o 
 -12   8   6      126.07       78.19      8.35 o 
 -10   8   6      342.73      354.69     13.35 o 
  -8   8   6       52.87       58.50      6.35 o 
  -6   8   6      142.58      145.76      6.76 o 
  -4   8   6      208.94      214.32     13.26 o 
  -2   8   6      761.78      620.92     23.95 o 
   0   8   6      449.86      392.62     22.14 o 
   2   8   6       81.62      106.30     17.07 o 
   4   8   6      150.00      138.41      5.46 o 
   6   8   6     1148.72     1108.05     21.53 o 
   8   8   6       43.88       40.47      5.49 o 
  10   8   6       96.29      117.22      7.93 o 
  12   8   6       13.05        5.14      5.75 o 
  14   8   6      124.10      200.04     10.17 o 
  16   8   6       20.10       48.25      9.55 o 
  18   8   6        6.79       10.23      8.21 o 
 -17   9   6      389.39      426.04     22.74 o 
 -15   9   6       74.50       91.91     12.21 o 
 -13   9   6      390.22      374.57     18.86 o 
 -11   9   6       92.83       98.09      8.72 o 
  -9   9   6      762.53      710.76     19.72 o 
  -7   9   6        0.25       19.53     11.03 o 
  -5   9   6       16.69       25.88      8.81 o 
  -3   9   6     1521.17     1505.72     53.56 o 
  -1   9   6      368.13      348.54     24.13 o 
   1   9   6     1516.76     1636.39     45.36 o 
   3   9   6        2.77       -5.56      7.49 o 
   5   9   6     1778.88     1796.37     37.21 o 
   7   9   6      677.37      637.46     18.54 o 
   9   9   6     1185.17     1102.83     27.70 o 
  11   9   6     1310.35     1433.87     34.64 o 
  13   9   6      164.17      114.35     12.85 o 
  15   9   6      185.92      258.16     18.33 o 
  17   9   6        0.29        1.43      9.90 o 
 -16  10   6      439.71      457.48     23.40 o 
 -14  10   6      917.22      905.42     31.36 o 
 -12  10   6      272.21      291.77     17.19 o 
 -10  10   6      849.42      919.22     46.27 o 
  -8  10   6     2878.40     2758.14     65.23 o 
  -6  10   6     3765.23     3730.17    125.34 o 
  -4  10   6     5353.73     5360.74    172.64 o 
  -2  10   6     1313.59     1164.70     35.14 o 
   0  10   6     3498.33     3432.89     82.23 o 
   2  10   6     2027.36     1957.43     52.33 o 
   4  10   6     3463.28     3360.77    116.42 o 
   6  10   6     3216.35     3263.29     75.35 o 
   8  10   6      693.63      745.65     24.42 o 
  10  10   6      814.40      854.73     28.49 o 
  12  10   6     1096.22     1164.53     36.89 o 
  14  10   6     1537.79     1566.11     79.56 o 
 -15  11   6      179.83      218.43     20.69 o 
 -13  11   6      238.27      259.31     16.40 o 
 -11  11   6       21.59       28.40      9.19 o 
  -9  11   6     1260.02     1231.25     34.28 o 
  -7  11   6      336.19      357.70     27.14 o 
  -5  11   6      867.05      826.14     40.90 o 
  -3  11   6     1204.21     1110.61     48.98 o 
  -1  11   6       19.71       16.29     12.91 o 
   1  11   6       74.55       63.46     15.56 o 
   3  11   6      792.55      798.39     41.02 o 
   5  11   6     1204.88     1217.98     54.77 o 
   7  11   6      885.16      921.20     47.17 o 
   9  11   6      553.13      606.48     22.45 o 
  11  11   6      807.91      870.42     29.94 o 
  13  11   6       43.14       67.65     12.58 o 
 -12  12   6       83.64       78.42     19.30 o 
 -10  12   6        7.36       -2.53     14.36 o 
  -8  12   6      179.07      206.90     22.56 o 
  -6  12   6      342.81      328.14     26.54 o 
  -4  12   6       43.76       45.48     14.72 o 
  -2  12   6       98.16       66.71     16.29 o 
   0  12   6      278.17      271.32     23.89 o 
   2  12   6      304.53      309.32     25.70 o 
   4  12   6      179.93      176.74     21.47 o 
   6  12   6      160.72      257.81     25.09 o 
   8  12   6        8.47       -8.57     14.72 o 
  10  12   6        1.31        1.21     15.08 o 
  -9  13   6      249.46      149.47     21.11 o 
  -7  13   6      239.04      181.56     21.72 o 
  -5  13   6      213.59      210.64     22.32 o 
  -3  13   6      223.69      141.99     20.39 o 
  -1  13   6       19.38       29.68     14.48 o 
   1  13   6       15.42        8.81     14.72 o 
   3  13   6      167.62      127.76     19.66 o 
   5  13   6     1206.93     1124.48     53.56 o 
   7  13   6       22.66       39.69     17.13 o 
   9  13   6      227.33      212.69     26.06 o 
  -6  14   6      350.79      449.38     32.09 o 
  -4  14   6      162.81      177.70     22.92 o 
  -2  14   6      315.31      325.24     27.87 o 
   0  14   6        0.92        1.57     15.32 o 
   2  14   6       14.50        1.93     14.84 o 
   4  14   6      615.16      641.08     39.33 o 
 -23   1   7      298.44      349.23     19.98 o 
 -21   1   7      247.92      291.60     14.19 o 
 -19   1   7      107.32       96.78      9.20 o 
 -17   1   7     1586.16     1519.03     38.40 o 
 -15   1   7       30.19       26.86      6.31 o 
 -13   1   7      129.51      143.13     10.39 o 
 -11   1   7     1643.89     1557.24     28.68 o 
  -9   1   7     6513.13     6420.92     98.86 o 
  -7   1   7     5182.87     5107.63     70.65 o 
  -5   1   7    22734.69    24310.40    424.13 o 
  -3   1   7    16380.29    17376.40    347.39 o 
  -1   1   7       85.28      258.31      6.54 o 
   1   1   7     3370.18     3127.84     41.52 o 
   3   1   7     1636.08     1385.81     20.01 o 
   5   1   7     1476.45     1379.00     22.32 o 
   7   1   7      905.58      869.33     19.75 o 
   9   1   7     4494.35     4498.93     72.26 o 
  11   1   7     2716.33     2743.67     53.82 o 
  13   1   7      938.98      979.19     28.89 o 
  15   1   7     3689.55     3184.49     83.48 o 
  17   1   7      563.65      513.80     18.19 o 
  19   1   7       50.36       27.50      8.19 o 
  21   1   7      255.68      240.56     12.93 o 
 -22   2   7      168.98      195.63     14.91 o 
 -20   2   7       85.01      115.95     10.27 o 
 -18   2   7      346.70      339.45     13.99 o 
 -16   2   7      628.05      561.39     16.41 o 
 -14   2   7       78.58       64.86      6.73 o 
 -12   2   7      276.91      287.98     10.44 o 
 -10   2   7      958.17     1004.30     20.74 o 
  -8   2   7     1458.02     1588.13     25.04 o 
  -6   2   7     1498.70     1640.66     25.16 o 
  -4   2   7    28607.38    31446.30    413.57 o 
  -2   2   7      151.08      230.13      6.19 o 
   0   2   7     8432.82     8165.17    109.79 o 
   2   2   7     1563.62     1282.06     20.26 o 
   4   2   7      929.58      966.56     18.99 o 
   6   2   7     1231.43     1135.66     24.32 o 
   8   2   7     2747.99     2740.88     44.69 o 
  10   2   7      900.79      942.98     20.62 o 
  12   2   7      215.13      252.58     10.65 o 
  14   2   7      960.91      848.47     21.37 o 
  16   2   7      514.22      415.10     20.27 o 
  18   2   7      222.27      171.22     11.62 o 
  20   2   7       98.36       90.74      9.59 o 
 -21   3   7       10.11        8.59     13.46 o 
 -19   3   7      177.94      177.93     12.65 o 
 -17   3   7      313.35      271.41     11.97 o 
 -15   3   7       60.21       77.80      7.25 o 
 -13   3   7       51.47       57.96     10.93 o 
 -11   3   7      319.01      319.14      9.38 o 
  -9   3   7     1250.78     1216.49     20.50 o 
  -7   3   7     3471.70     3194.17     45.68 o 
  -5   3   7      290.79      245.89      8.89 o 
  -3   3   7     1361.14     1300.42     20.03 o 
  -1   3   7     1916.09     2250.64     55.32 o 
   1   3   7       62.26       99.63      5.73 o 
   3   3   7     1169.35     1237.47     17.96 o 
   5   3   7       22.12       11.92      3.05 o 
   7   3   7       50.82       50.10      4.32 o 
   9   3   7      119.14      123.72      6.22 o 
  11   3   7     1509.63     1432.16     28.44 o 
  13   3   7      432.93      492.03     15.46 o 
  15   3   7     1140.46     1085.54     37.93 o 
  17   3   7      128.82      152.65     11.28 o 
  19   3   7        9.78       -7.70      7.70 o 
  21   3   7       12.52        1.85      8.30 o 
 -22   4   7      363.79      406.31     19.98 o 
 -20   4   7      522.09      537.79     30.82 o 
 -18   4   7     1071.01     1135.78     30.63 o 
 -16   4   7     2189.03     1982.23     43.81 o 
 -14   4   7       51.01       63.31      6.73 o 
 -12   4   7      622.95      661.73     16.11 o 
 -10   4   7     2318.07     2262.19     34.85 o 
  -8   4   7      648.06      681.90     13.20 o 
  -6   4   7    14628.18    14690.75    195.32 o 
  -4   4   7     1238.74     1349.29     23.46 o 
  -2   4   7    10054.63     9991.05    133.50 o 
   0   4   7       56.42      155.68      4.52 o 
   2   4   7    11494.91    11826.49    157.84 o 
   4   4   7     3161.08     3107.45     44.44 o 
   6   4   7     2428.24     2204.09     30.63 o 
   8   4   7     5213.93     5026.05     65.03 o 
  10   4   7     1101.64     1161.93     32.42 o 
  12   4   7     1641.33     1727.72     33.47 o 
  14   4   7     1688.46     1557.60     37.48 o 
  16   4   7     1631.65     1660.62     34.80 o 
  18   4   7       56.14       30.70      8.96 o 
  20   4   7      427.83      501.05     18.62 o 
 -21   5   7        1.17        0.18      9.33 o 
 -19   5   7      181.56      224.29     14.79 o 
 -17   5   7      221.39      239.69     13.80 o 
 -15   5   7      289.88      277.33     13.60 o 
 -13   5   7      114.99       97.97      8.58 o 
 -11   5   7      380.84      357.96     11.22 o 
  -9   5   7       48.13       42.53      4.27 o 
  -7   5   7     1191.77     1172.95     24.43 o 
  -5   5   7     2327.43     2422.56     35.00 o 
  -3   5   7      248.10      268.52      7.15 o 
  -1   5   7      167.52      197.96      6.95 o 
   1   5   7     3351.90     3351.38     60.56 o 
   3   5   7       56.33       44.49      2.88 o 
   5   5   7      855.92      924.47     18.95 o 
   7   5   7     1628.35     1564.34     31.13 o 
   9   5   7     1956.89     1883.27     31.01 o 
  11   5   7      112.18      111.83      9.92 o 
  13   5   7      110.89      112.48     10.59 o 
  15   5   7        1.39       -3.30      6.92 o 
  17   5   7       40.03       29.75      8.51 o 
  19   5   7      136.69      160.46     12.19 o 
 -20   6   7      615.19      717.37     76.12 o 
 -18   6   7      510.05      499.30     19.78 o 
 -16   6   7      662.87      624.74     21.24 o 
 -14   6   7       15.95       28.59      7.35 o 
 -12   6   7      300.23      304.96     14.68 o 
 -10   6   7      197.37      209.75     10.44 o 
  -8   6   7     5392.67     5241.21     74.45 o 
  -6   6   7     6563.68     6561.11    100.95 o 
  -4   6   7     1749.93     1681.50     37.37 o 
  -2   6   7     3705.83     3456.80     80.61 o 
   0   6   7      738.38      656.58     48.07 o 
   2   6   7     9801.91     9974.83    272.21 o 
   4   6   7     2790.21     2775.70     39.86 o 
   6   6   7     2352.25     2298.92     38.99 o 
   8   6   7      788.84      818.45     19.13 o 
  10   6   7       36.73       63.03      7.26 o 
  12   6   7     2688.67     2657.63     55.76 o 
  14   6   7     1065.52     1021.59     24.52 o 
  16   6   7     1116.20     1094.31     26.86 o 
  18   6   7       31.50       -0.16     10.78 o 
 -19   7   7      615.56      674.13     37.73 o 
 -17   7   7      559.07      616.71     22.23 o 
 -15   7   7      334.27      313.30     14.99 o 
 -13   7   7      141.96      134.61     10.03 o 
 -11   7   7      276.69      267.20     12.17 o 
  -9   7   7      461.77      549.38     16.50 o 
  -7   7   7     2158.11     2098.57     42.09 o 
  -5   7   7     5126.50     5125.34    111.79 o 
  -3   7   7     2784.21     2705.08     65.77 o 
  -1   7   7     3677.94     3413.51     80.49 o 
   1   7   7     1951.00     1840.03     48.41 o 
   3   7   7     4732.89     4698.95    168.77 o 
   5   7   7     1201.83     1202.87     36.34 o 
   7   7   7     2590.45     2666.39     53.22 o 
   9   7   7     1648.07     1690.99     37.56 o 
  11   7   7      210.67      240.19     11.40 o 
  13   7   7      716.13      679.95     17.36 o 
  15   7   7      744.47      688.53     23.04 o 
  17   7   7       40.30        8.31      8.20 o 
 -18   8   7        4.29       -8.28     10.75 o 
 -16   8   7       47.67       39.00     10.53 o 
 -14   8   7        5.26        5.92      7.29 o 
 -12   8   7       24.58       38.95      7.41 o 
 -10   8   7      224.21      239.59     11.41 o 
  -8   8   7     1670.63     1676.51     35.48 o 
  -6   8   7      144.46      103.95      6.52 o 
  -4   8   7      806.06      807.30     27.08 o 
  -2   8   7       72.47       58.49      9.02 o 
   0   8   7      180.23      185.89     12.69 o 
   2   8   7      125.63      163.14     12.96 o 
   4   8   7     1173.29     1144.37     35.40 o 
   6   8   7       73.55       66.26      6.59 o 
   8   8   7      181.90      174.25     10.13 o 
  10   8   7      322.69      344.73     12.37 o 
  12   8   7      622.01      604.08     15.95 o 
  14   8   7      132.97      157.08     11.49 o 
  16   8   7       27.69       41.44      9.66 o 
 -17   9   7      639.29      669.36     29.80 o 
 -15   9   7      368.02      368.06     19.84 o 
 -13   9   7      362.82      350.71     30.40 o 
 -11   9   7       38.55       49.35      8.19 o 
  -9   9   7     1673.65     1546.78     33.92 o 
  -7   9   7     4182.57     4216.81    113.00 o 
  -5   9   7     3369.85     3265.54     78.95 o 
  -3   9   7     1474.58     1351.33     38.90 o 
  -1   9   7     1547.53     1521.08     42.87 o 
   1   9   7     4131.18     3863.58    168.90 o 
   3   9   7     3129.39     3119.01     86.50 o 
   5   9   7     4138.51     4093.24    199.48 o 
   7   9   7     1287.20     1318.63     30.45 o 
   9   9   7      685.19      726.67     21.35 o 
  11   9   7      836.02      834.04     24.54 o 
  13   9   7     1898.75     1926.90     53.74 o 
  15   9   7      903.04      901.05     48.68 o 
 -16  10   7        8.16       18.99     11.24 o 
 -14  10   7       12.03        4.96      9.65 o 
 -12  10   7        1.19       -0.72      8.21 o 
 -10  10   7       12.28       22.45      7.54 o 
  -8  10   7      560.42      635.60     20.80 o 
  -6  10   7       56.43       92.21     11.85 o 
  -4  10   7     4169.18     4234.32    140.79 o 
  -2  10   7      324.32      246.42     15.68 o 
   0  10   7      281.93      232.95     16.95 o 
   2  10   7       76.31       80.29     11.77 o 
   4  10   7      275.00      299.02     20.51 o 
   6  10   7        1.93       11.82     13.63 o 
   8  10   7      685.90      731.88     57.73 o 
  10  10   7      713.72      737.00     26.23 o 
  12  10   7        1.63        2.01      9.35 o 
  14  10   7      218.67      249.17     18.16 o 
 -15  11   7      226.86      271.20     22.92 o 
 -13  11   7      472.59      503.58     22.23 o 
 -11  11   7        2.78        4.81      7.97 o 
  -9  11   7     1355.18     1305.20     57.30 o 
  -7  11   7     1143.48     1111.93     50.91 o 
  -5  11   7      729.21      727.09     39.33 o 
  -3  11   7       83.36       83.84     17.37 o 
  -1  11   7      480.25      507.89     32.69 o 
   1  11   7     1505.56     1466.37     61.41 o 
   3  11   7      728.63      696.33     39.33 o 
   5  11   7     3643.14     3393.35    119.67 o 
   7  11   7       91.85      101.22     20.03 o 
   9  11   7      195.34      213.05     25.33 o 
  11  11   7      313.97      374.22     30.40 o 
  13  11   7     1455.72     1553.93     78.90 o 
 -12  12   7       11.93       -2.90     15.68 o 
 -10  12   7      374.62      295.45     27.14 o 
  -8  12   7      963.36      955.10     47.65 o 
  -6  12   7     1235.75     1283.48     56.58 o 
  -4  12   7     1239.36     1153.19     52.72 o 
  -2  12   7      192.98      202.43     22.44 o 
   0  12   7      712.42      622.50     37.04 o 
   2  12   7      291.39      284.11     25.70 o 
   4  12   7     1673.86     1648.90     69.25 o 
   6  12   7      412.09      415.84     32.93 o 
   8  12   7      367.46      326.57     28.59 o 
  10  12   7     1025.62     1014.82     53.81 o 
  -9  13   7       85.54      114.00     20.27 o 
  -7  13   7        2.62        2.05     14.48 o 
  -5  13   7       66.64       38.60     16.77 o 
  -3  13   7      529.05      495.47     33.54 o 
  -1  13   7      127.53      128.60     19.66 o 
   1  13   7       53.61       47.05     16.65 o 
   3  13   7       33.89       47.29     17.37 o 
   5  13   7      243.72      225.23     25.70 o 
   7  13   7       20.93       25.70     16.77 o 
  -4  14   7      613.96      657.85     39.93 o 
  -2  14   7      276.44      292.19     27.63 o 
   0  14   7      766.18      709.60     41.62 o 
   2  14   7      525.21      535.76     38.12 o 
 -22   0   8      223.14      166.13     17.70 o 
 -20   0   8      622.68      625.97     27.84 o 
 -18   0   8     3585.47     3434.39     84.92 o 
 -16   0   8     2525.89     2515.17    108.15 o 
 -14   0   8     3428.59     3410.79     81.25 o 
 -12   0   8       39.80       34.89      7.20 o 
 -10   0   8     3867.29     3395.78    148.39 o 
  -8   0   8     2365.97     1902.75     49.52 o 
  -6   0   8    13386.19    12655.37    358.09 o 
  -4   0   8    16085.47    17544.46    647.52 o 
  -2   0   8     6794.98     6223.29    119.39 o 
   0   0   8     3233.21     3238.75     66.21 o 
   2   0   8     3359.67     3753.20    118.77 o 
   4   0   8    10123.29    10075.27    204.85 o 
   6   0   8     1877.95     1643.13     49.04 o 
   8   0   8     3319.02     2709.68    117.38 o 
  10   0   8     4242.88     3524.60     83.56 o 
  12   0   8     1174.90     1208.70     36.77 o 
  14   0   8     7639.06     6915.42    157.00 o 
  16   0   8     1873.08     2050.89     71.54 o 
  18   0   8     1141.99     1347.54     44.69 o 
  20   0   8      395.54      485.89     36.67 o 
 -23   1   8       32.92       22.00     10.73 o 
 -21   1   8      124.96      106.28     17.97 o 
 -19   1   8      189.58      214.23     11.79 o 
 -17   1   8      480.01      483.34     20.79 o 
 -15   1   8     2222.79     2238.63     47.31 o 
 -13   1   8       42.53       39.32      5.86 o 
 -11   1   8     2033.81     1931.76     34.42 o 
  -9   1   8      100.19       73.63      5.41 o 
  -7   1   8     2824.42     2807.81     53.76 o 
  -5   1   8       90.26       68.54      4.18 o 
  -3   1   8     6708.96     7789.03    175.99 o 
  -1   1   8     1087.67     1317.07     26.46 o 
   1   1   8     1816.57     2118.55     29.00 o 
   3   1   8      456.64      502.49     10.82 o 
   5   1   8     1198.84     1230.92     22.21 o 
   7   1   8     2032.77     1872.85     29.94 o 
   9   1   8      918.90      777.90     18.24 o 
  11   1   8      453.43      374.77     12.72 o 
  13   1   8      802.98      745.11     19.66 o 
  15   1   8      614.50      658.66     19.36 o 
  17   1   8       93.14       92.79      9.88 o 
  19   1   8      170.85      211.22     15.43 o 
  21   1   8       13.21       -0.96      9.92 o 
 -22   2   8      234.49      250.98     20.74 o 
 -20   2   8      269.83      265.75     15.41 o 
 -18   2   8     1363.82     1319.39     29.08 o 
 -16   2   8     1506.17     1490.68     30.51 o 
 -14   2   8       83.18       78.36      6.95 o 
 -12   2   8       52.10       55.87      5.69 o 
 -10   2   8      664.91      697.14     15.97 o 
  -8   2   8     4316.60     4147.85     84.85 o 
  -6   2   8     2814.50     2940.75     42.51 o 
  -4   2   8    24187.71    25495.37    348.50 o 
  -2   2   8     1990.70     1939.28     30.51 o 
   0   2   8     5387.12     5635.03     77.26 o 
   2   2   8     7806.58     8544.41    115.55 o 
   4   2   8     2244.98     2331.36     31.79 o 
   6   2   8     1781.38     1914.82     27.55 o 
   8   2   8      205.38      223.23     11.01 o 
  10   2   8     1935.04     1846.65     34.54 o 
  12   2   8      540.88      595.83     17.01 o 
  14   2   8     2898.21     2646.35     57.46 o 
  16   2   8     1227.62     1146.36     27.56 o 
  18   2   8      323.11      295.62     17.15 o 
  20   2   8      232.81      204.66     13.80 o 
 -21   3   8       44.09       61.33     11.40 o 
 -19   3   8      190.88      222.05     14.10 o 
 -17   3   8      856.67      795.79     24.04 o 
 -15   3   8      603.36      634.10     17.26 o 
 -13   3   8      238.74      257.23     10.37 o 
 -11   3   8       26.04       23.82      4.95 o 
  -9   3   8      185.71      108.76      5.48 o 
  -7   3   8     1546.77     1179.46     24.94 o 
  -5   3   8     1961.12     1870.42     28.24 o 
  -3   3   8      824.96      733.07     13.08 o 
  -1   3   8       50.80       11.23      2.57 o 
   1   3   8       56.28      109.54      4.64 o 
   3   3   8      924.59      819.92     17.04 o 
   5   3   8      657.38      557.88     11.82 o 
   7   3   8     1633.79     1364.73     21.69 o 
   9   3   8      225.78      152.78      6.92 o 
  11   3   8      273.20      299.82     18.14 o 
  13   3   8     1024.00      913.44     22.38 o 
  15   3   8      821.11      817.05     35.65 o 
  17   3   8       60.51       82.65     11.49 o 
  19   3   8       68.42       91.21     10.79 o 
 -22   4   8       34.69       47.46     30.16 o 
 -20   4   8        0.95       -1.41      8.84 o 
 -18   4   8      517.27      553.70     20.93 o 
 -16   4   8       18.45       26.96      8.23 o 
 -14   4   8      692.31      691.92     25.04 o 
 -12   4   8       95.69       77.82      6.37 o 
 -10   4   8      515.70      543.43     13.84 o 
  -8   4   8      861.73      845.94     18.31 o 
  -6   4   8       36.79       61.80      4.09 o 
  -4   4   8      451.78      436.38      9.16 o 
  -2   4   8       16.11        9.26      3.03 o 
   0   4   8     1264.94     1317.88     20.53 o 
   2   4   8      406.99      440.91     10.61 o 
   4   4   8      109.34      105.46      4.39 o 
   6   4   8      257.85      265.70     11.65 o 
   8   4   8      891.48      867.62     17.33 o 
  10   4   8      184.66      161.08      8.53 o 
  12   4   8        4.04       -6.54      6.60 o 
  14   4   8       33.39        2.97     12.07 o 
  16   4   8      226.29      244.53     15.19 o 
  18   4   8        2.96       -1.43      7.98 o 
  20   4   8       36.16       36.59     10.39 o 
 -21   5   8      569.24      643.93     24.65 o 
 -19   5   8      873.23      855.02     26.84 o 
 -17   5   8     2817.90     2790.65     58.84 o 
 -15   5   8      828.02      764.82     22.81 o 
 -13   5   8     1785.96     1799.43     39.57 o 
 -11   5   8      312.16      277.47     11.94 o 
  -9   5   8     4301.45     4013.32     64.40 o 
  -7   5   8     4930.32     4724.72     65.96 o 
  -5   5   8     8715.83     8880.42    175.04 o 
  -3   5   8     2548.02     2575.07     36.85 o 
  -1   5   8     3156.27     3270.73     51.81 o 
   1   5   8     5693.13     5926.64     93.84 o 
   3   5   8     5353.77     5846.07     80.21 o 
   5   5   8     4072.56     4121.14     58.32 o 
   7   5   8     6091.08     5796.91     91.10 o 
   9   5   8      884.04      774.13     19.18 o 
  11   5   8     3699.61     3486.22     60.41 o 
  13   5   8     3079.59     3026.15     62.87 o 
  15   5   8     1726.91     1727.38     42.24 o 
  17   5   8      702.26      748.55     22.25 o 
  19   5   8      237.43      254.26     14.57 o 
 -20   6   8      178.02      177.20     14.43 o 
 -18   6   8      148.83      145.60     12.86 o 
 -16   6   8     1221.23     1217.41     54.63 o 
 -14   6   8      649.25      616.45     19.93 o 
 -12   6   8     1401.48     1423.27     32.75 o 
 -10   6   8       26.59       18.90      5.93 o 
  -8   6   8     1395.22     1388.22     30.64 o 
  -6   6   8     1913.93     1757.33     30.53 o 
  -4   6   8     1189.36     1254.64     22.45 o 
  -2   6   8     1241.42     1312.07     40.60 o 
   0   6   8      656.79      563.22     21.71 o 
   2   6   8      280.03      343.00      8.60 o 
   4   6   8     1235.05     1246.00     18.07 o 
   6   6   8     2289.48     2230.16     54.63 o 
   8   6   8     2991.44     2777.63     73.54 o 
  10   6   8      237.81      228.85     13.63 o 
  12   6   8     1821.43     1739.38     35.38 o 
  14   6   8      564.99      558.91     21.28 o 
  16   6   8      186.18      187.62     12.26 o 
  18   6   8       96.12      116.91     11.85 o 
 -19   7   8      568.79      584.38     22.80 o 
 -17   7   8     1547.20     1458.31     39.97 o 
 -15   7   8       83.54       99.98     11.50 o 
 -13   7   8      576.33      595.08     20.69 o 
 -11   7   8     1848.27     1668.53     59.44 o 
  -9   7   8       66.36       80.29      7.58 o 
  -7   7   8    11173.12    10871.62    190.50 o 
  -5   7   8       65.95       63.76      4.29 o 
  -3   7   8     1290.66     1275.35     51.09 o 
  -1   7   8      219.05      232.27     30.52 o 
   1   7   8     3661.02     3721.12     88.25 o 
   3   7   8     1834.24     1941.99    101.04 o 
   5   7   8     2385.81     2299.81     46.44 o 
   7   7   8     1632.93     1575.47     35.07 o 
   9   7   8      168.36      188.63     15.40 o 
  11   7   8     2169.12     2190.77     61.97 o 
  13   7   8      872.12      873.39     20.33 o 
  15   7   8      662.52      753.51     19.63 o 
  17   7   8       96.38       72.68      9.45 o 
 -18   8   8      442.00      446.55     23.55 o 
 -16   8   8      135.24      177.58     12.64 o 
 -14   8   8      440.74      448.34     17.71 o 
 -12   8   8        5.83       -4.47      6.51 o 
 -10   8   8       66.75       58.62      7.54 o 
  -8   8   8        9.61        9.57      5.52 o 
  -6   8   8     1043.06     1022.62     23.62 o 
  -4   8   8      841.84      787.98     27.24 o 
  -2   8   8      638.43      596.64     23.54 o 
   0   8   8       12.42       13.72      8.07 o 
   2   8   8      345.74      332.09     18.38 o 
   4   8   8       76.59       61.13     10.57 o 
   6   8   8      159.71      120.17      8.03 o 
   8   8   8      254.15      215.81     11.67 o 
  10   8   8       11.35       10.09      7.22 o 
  12   8   8     1160.91     1204.27     26.95 o 
  14   8   8      192.70      260.40     12.87 o 
  16   8   8        5.63       -4.88      9.00 o 
 -17   9   8      278.23      293.21     36.98 o 
 -15   9   8      397.45      394.04     30.70 o 
 -13   9   8      334.45      364.67     19.01 o 
 -11   9   8      607.74      579.50     21.82 o 
  -9   9   8       29.32       26.50      6.27 o 
  -7   9   8       84.40       68.36      6.26 o 
  -5   9   8      250.27      218.64     18.70 o 
  -3   9   8      501.09      555.06     23.02 o 
  -1   9   8      233.62      201.85     26.48 o 
   1   9   8       11.00        9.79      8.82 o 
   3   9   8       66.79       58.24     10.96 o 
   5   9   8        6.75        0.83      9.03 o 
   7   9   8      185.73      164.42     14.48 o 
   9   9   8      745.22      640.74     20.07 o 
  11   9   8       32.05       15.89      8.23 o 
  13   9   8      262.11      290.20     21.47 o 
  15   9   8       20.92        6.87     15.26 o 
 -16  10   8      329.77      305.54     25.64 o 
 -14  10   8      257.90      286.20     17.57 o 
 -12  10   8      486.60      437.81     19.90 o 
 -10  10   8      856.75      936.00     28.57 o 
  -8  10   8     1800.78     1836.01     72.75 o 
  -6  10   8     5101.50     4763.93    157.92 o 
  -4  10   8      188.89      197.14     23.89 o 
  -2  10   8     1320.90     1358.81     41.16 o 
   0  10   8     2428.32     2348.25     61.80 o 
   2  10   8     1936.35     2005.83     55.45 o 
   4  10   8     2283.99     2308.13     62.10 o 
   6  10   8     1720.98     1662.65     70.09 o 
   8  10   8      802.84      914.09     48.86 o 
  10  10   8     1013.82     1136.88     68.89 o 
  12  10   8     1744.25     1765.37     61.10 o 
  14  10   8     1350.80     1516.40     46.54 o 
 -13  11   8      143.19      158.08     13.43 o 
 -11  11   8      409.56      364.81     30.28 o 
  -9  11   8       87.88       83.36     18.94 o 
  -7  11   8      764.38      732.28     40.90 o 
  -5  11   8     1254.94     1302.54     56.94 o 
  -3  11   8      307.37      304.49     26.42 o 
  -1  11   8      950.60      971.03     46.81 o 
   1  11   8      669.95      641.08     38.00 o 
   3  11   8      279.97      259.98     24.97 o 
   5  11   8      326.63      341.17     28.59 o 
   7  11   8      207.97      181.44     23.89 o 
   9  11   8      659.53      698.50     43.43 o 
  11  11   8      623.44      691.99     45.48 o 
 -10  12   8      194.36      193.51     24.01 o 
  -8  12   8      369.78      393.65     31.25 o 
  -6  12   8       75.24       96.39     18.10 o 
  -4  12   8       82.98      107.49     19.18 o 
  -2  12   8      119.64       91.81     18.70 o 
   0  12   8      346.50      347.80     28.83 o 
   2  12   8       58.02      107.25     20.27 o 
   4  12   8      664.19      685.71     41.62 o 
   6  12   8       87.22       87.34     20.03 o 
   8  12   8       41.43       48.01     19.42 o 
  -7  13   8       52.91       54.17     18.58 o 
  -5  13   8      687.02      646.15     39.81 o 
  -3  13   8       65.02       28.11     17.01 o 
  -1  13   8      310.47      256.60     25.82 o 
   1  13   8      116.01       76.12     19.18 o 
   3  13   8      275.10      235.25     25.94 o 
   5  13   8       47.10       40.53     18.46 o 
 -21   1   9        6.40       11.52      9.46 o 
 -19   1   9     1215.00     1243.77     28.75 o 
 -17   1   9      903.38      915.41     28.10 o 
 -15   1   9      620.97      556.65     16.81 o 
 -13   1   9     2201.83     2129.19     38.51 o 
 -11   1   9     2114.61     1973.01     35.31 o 
  -9   1   9     2093.14     2105.55     36.62 o 
  -7   1   9        9.85       15.45      3.57 o 
  -5   1   9     4640.55     4964.30     69.18 o 
  -3   1   9     2436.93     2378.38     46.20 o 
  -1   1   9     9475.20     9906.45    171.54 o 
   1   1   9     7182.66     7539.21    102.89 o 
   3   1   9     5392.49     5349.88     74.70 o 
   5   1   9     8385.52     8663.47    100.03 o 
   7   1   9       19.96       70.60      7.86 o 
   9   1   9     2258.39     2396.67     42.56 o 
  11   1   9      954.57     1034.21     23.39 o 
  13   1   9     1262.29     1186.16     26.96 o 
  15   1   9      951.84      841.79     23.04 o 
  17   1   9      214.05      204.82     14.78 o 
  19   1   9      309.75      198.26     15.83 o 
 -22   2   9        5.93        9.78     10.14 o 
 -20   2   9      208.50      275.38     18.19 o 
 -18   2   9      409.98      433.80     18.35 o 
 -16   2   9       15.70       13.75      6.59 o 
 -14   2   9     2479.47     2484.00     44.25 o 
 -12   2   9      459.46      491.11     13.98 o 
 -10   2   9        4.09        7.26      4.37 o 
  -8   2   9     1750.71     1794.25     53.79 o 
  -6   2   9     1571.12     1749.32     31.48 o 
  -4   2   9     1675.59     1569.42     32.11 o 
  -2   2   9     4421.08     4522.96     63.09 o 
   0   2   9     3453.15     3274.50     46.96 o 
   2   2   9     1032.32     1171.75     21.54 o 
   4   2   9     2565.55     2594.95     41.45 o 
   6   2   9     2833.25     3152.54     51.99 o 
   8   2   9       46.72        6.04      4.15 o 
  10   2   9     1736.22     1863.14     61.55 o 
  12   2   9     1383.24     1334.11     28.49 o 
  14   2   9      797.64      766.47     21.23 o 
  16   2   9      383.64      326.91     17.02 o 
  18   2   9       90.96       74.24     12.95 o 
  20   2   9       64.85       42.15     10.40 o 
 -21   3   9        1.31       -9.10      9.10 o 
 -19   3   9      461.70      431.84     29.38 o 
 -17   3   9       98.88      103.28     12.83 o 
 -15   3   9     1905.18     1969.77     71.34 o 
 -13   3   9      867.58      855.52     19.78 o 
 -11   3   9     3335.42     3218.66     53.72 o 
  -9   3   9      756.26      733.01     14.80 o 
  -7   3   9       28.23        6.63      3.41 o 
  -5   3   9      300.55      322.14     11.84 o 
  -3   3   9       47.50       14.74      2.99 o 
  -1   3   9     1018.99      964.04     16.46 o 
   1   3   9     1140.10     1175.65     19.52 o 
   3   3   9     2105.09     1839.47     28.57 o 
   5   3   9      217.23      155.01      5.73 o 
   7   3   9        9.14        5.40      3.76 o 
   9   3   9     1852.76     1500.15     26.49 o 
  11   3   9      105.63       82.09      7.67 o 
  13   3   9      624.14      556.67     26.86 o 
  15   3   9        3.21       -0.48      8.17 o 
  17   3   9      147.34      133.58     13.58 o 
  19   3   9       34.83       41.09      9.68 o 
 -20   4   9      241.70      287.85     18.99 o 
 -18   4   9     1088.01     1148.36     43.50 o 
 -16   4   9      802.71      785.87     23.82 o 
 -14   4   9     1503.76     1501.24     44.36 o 
 -12   4   9     1296.59     1360.26     43.60 o 
 -10   4   9      434.31      443.65     15.53 o 
  -8   4   9     8190.34     7930.08    108.37 o 
  -6   4   9      733.15      748.59     14.02 o 
  -4   4   9     3171.94     3128.77     50.49 o 
  -2   4   9     4364.52     4178.39     69.06 o 
   0   4   9     4226.23     4384.88     68.70 o 
   2   4   9     1309.61     1326.32     21.44 o 
   4   4   9     2437.73     2551.23     43.16 o 
   6   4   9     2809.31     2980.60     44.35 o 
   8   4   9      296.30      314.73     12.67 o 
  10   4   9     2575.91     2513.92     45.81 o 
  12   4   9     3491.36     3348.35     67.85 o 
  14   4   9     1309.51     1239.25     33.52 o 
  16   4   9      484.60      469.59     29.10 o 
  18   4   9      310.40      359.23     25.79 o 
 -21   5   9       74.65       56.28     16.89 o 
 -19   5   9       98.95      102.47     12.14 o 
 -17   5   9      134.14      167.73     12.56 o 
 -15   5   9     1352.59     1345.23     33.41 o 
 -13   5   9      100.89      102.84      9.35 o 
 -11   5   9       21.50       11.74      6.28 o 
  -9   5   9        3.05       12.70      5.74 o 
  -7   5   9     5030.90     4660.59     65.53 o 
  -5   5   9      146.78      159.35      6.72 o 
  -3   5   9      966.85      939.86     17.21 o 
  -1   5   9      736.81      735.28     12.79 o 
   1   5   9      174.90      167.82      8.35 o 
   3   5   9       11.61        8.75      3.12 o 
   5   5   9      801.10      826.53     13.99 o 
   7   5   9      101.27      128.09      9.12 o 
   9   5   9       95.58       77.74      7.67 o 
  11   5   9     1548.08     1398.33     51.12 o 
  13   5   9      628.53      593.12     18.89 o 
  15   5   9      165.21      169.72     13.81 o 
  17   5   9      156.23      179.31     12.55 o 
  19   5   9        3.10       11.98     11.21 o 
 -20   6   9      265.95      280.58     24.40 o 
 -18   6   9      116.30      137.55     12.63 o 
 -16   6   9      956.79     1077.37     29.60 o 
 -14   6   9       17.10       22.35      8.10 o 
 -12   6   9      128.94      139.47      9.93 o 
 -10   6   9     1189.13     1414.85     32.21 o 
  -8   6   9      262.39      272.07     11.68 o 
  -6   6   9     3119.17     3326.26     63.13 o 
  -4   6   9     1699.63     1722.77     29.78 o 
  -2   6   9     3747.31     3572.29     69.56 o 
   0   6   9     3423.52     3568.04     99.27 o 
   2   6   9     3173.36     3109.29     50.31 o 
   4   6   9      545.55      623.18     14.30 o 
   6   6   9     1801.45     1947.30     41.34 o 
   8   6   9     1222.63     1312.34     31.39 o 
  10   6   9     1482.66     1669.96     69.23 o 
  12   6   9     2106.35     2221.46     70.45 o 
  14   6   9      645.06      671.93     24.37 o 
  16   6   9      197.06      195.29     11.46 o 
  18   6   9      263.60      238.21     18.20 o 
 -19   7   9      179.16      237.26     15.86 o 
 -17   7   9      154.31      189.61     13.71 o 
 -15   7   9      619.14      623.44     21.29 o 
 -13   7   9      149.69      158.52     11.10 o 
 -11   7   9      266.35      334.93     13.83 o 
  -9   7   9        5.95       12.42      6.03 o 
  -7   7   9     6061.07     6095.64    110.42 o 
  -5   7   9      418.88      380.12      9.88 o 
  -3   7   9     2867.70     2746.38     68.29 o 
  -1   7   9     5480.44     5407.60    123.56 o 
   1   7   9      824.21      747.30     27.13 o 
   3   7   9      979.27     1005.48     28.38 o 
   5   7   9      841.52      954.89     23.63 o 
   7   7   9      980.67     1179.44     28.90 o 
   9   7   9       99.38      140.05     10.50 o 
  11   7   9     2506.38     2679.38     56.89 o 
  13   7   9     2133.23     2246.30     44.54 o 
  15   7   9      138.09      115.52      9.76 o 
  17   7   9      576.29      527.50     23.59 o 
 -18   8   9      224.23      195.53     17.68 o 
 -16   8   9        0.28       -4.06      8.33 o 
 -14   8   9        2.16       -2.63      7.58 o 
 -12   8   9       66.09       71.26      8.70 o 
 -10   8   9      373.43      339.13     13.76 o 
  -8   8   9       38.85       54.13      6.55 o 
  -6   8   9        1.26        1.12      4.45 o 
  -4   8   9      289.36      296.90     17.02 o 
  -2   8   9      100.84       78.84     10.87 o 
   0   8   9       37.94       25.31     10.62 o 
   2   8   9      131.67      163.36     17.98 o 
   4   8   9      187.15      206.48     22.14 o 
   6   8   9      111.41       90.64      6.48 o 
   8   8   9      186.11      158.44     10.35 o 
  10   8   9      199.40      178.43     11.91 o 
  12   8   9        9.75        2.07      9.61 o 
  14   8   9       15.46       15.79      8.39 o 
  16   8   9        0.59       -8.63     11.56 o 
 -17   9   9      613.23      737.74     30.01 o 
 -15   9   9      295.56      299.62     18.35 o 
 -13   9   9      258.76      276.62     18.40 o 
 -11   9   9      566.10      608.27     19.34 o 
  -9   9   9     1067.92     1042.70     25.70 o 
  -7   9   9      773.57      752.91     28.45 o 
  -5   9   9     2829.82     2851.90     72.04 o 
  -3   9   9     1279.33     1197.90     37.45 o 
  -1   9   9     3905.59     3739.95     90.59 o 
   1   9   9     2180.78     2146.82     58.17 o 
   3   9   9     1149.29     1194.62     38.94 o 
   5   9   9      321.26      335.39     19.87 o 
   7   9   9     1841.76     1932.00     41.70 o 
   9   9   9      579.48      661.72     20.77 o 
  11   9   9     2459.39     2517.58     65.12 o 
  13   9   9     1383.35     1457.09     44.94 o 
  15   9   9      391.53      373.44     29.32 o 
 -14  10   9        9.28        1.63      9.37 o 
 -12  10   9        1.29       -3.59      7.92 o 
 -10  10   9      126.37       95.06     19.78 o 
  -8  10   9      283.85      259.50     25.33 o 
  -6  10   9     1282.75     1322.69     58.51 o 
  -4  10   9        5.78       -1.01      9.81 o 
  -2  10   9     1747.15     1901.19     53.36 o 
   0  10   9      729.71      703.34     28.53 o 
   2  10   9      612.90      628.16     26.56 o 
   4  10   9      355.87      366.62     31.49 o 
   6  10   9       16.78       54.71     16.35 o 
   8  10   9      182.20      235.85     26.90 o 
  10  10   9        4.68       19.06     18.58 o 
  12  10   9      657.70      733.03     28.27 o 
 -13  11   9       64.39       75.16     21.84 o 
 -11  11   9     1380.73     1311.35     60.08 o 
  -9  11   9      332.00      321.38     27.51 o 
  -7  11   9      814.31      821.92     44.76 o 
  -5  11   9      636.58      639.87     39.21 o 
  -3  11   9      588.99      629.62     38.60 o 
  -1  11   9      522.72      496.19     34.62 o 
   1  11   9      596.30      606.45     37.16 o 
   3  11   9      431.88      419.70     33.42 o 
   5  11   9      133.49      129.08     20.75 o 
   7  11   9      581.14      553.61     38.12 o 
   9  11   9      865.88      860.40     49.22 o 
  11  11   9      547.93      502.95     38.85 o 
  -8  12   9      111.88       89.88     20.27 o 
  -6  12   9      173.95      145.25     22.08 o 
  -4  12   9     1015.46      955.95     48.38 o 
  -2  12   9      434.21      422.24     33.42 o 
   0  12   9     1146.37     1117.72     54.65 o 
   2  12   9     1207.25     1166.83     56.70 o 
   4  12   9      132.91      146.58     23.04 o 
   6  12   9      150.31      184.46     25.21 o 
   8  12   9      602.34      590.77     41.62 o 
  -5  13   9        0.17       -5.19     14.96 o 
  -3  13   9       53.09       51.39     18.46 o 
  -1  13   9       19.63        6.15     16.53 o 
   1  13   9       21.90       28.83     17.73 o 
   3  13   9       16.85       28.95     17.61 o 
 -22   0  10       22.97       34.86     19.18 o 
 -20   0  10      542.80      481.35     35.83 o 
 -18   0  10      714.63      683.91     38.97 o 
 -16   0  10     5743.24     5803.14    133.20 o 
 -14   0  10      723.36      690.22     25.33 o 
 -12   0  10    20656.55    19955.95    422.26 o 
 -10   0  10     2301.17     2108.04     61.10 o 
  -8   0  10     5283.33     4856.79    108.72 o 
  -6   0  10     7163.39     6243.15    136.70 o 
  -4   0  10      111.16       65.91      6.42 o 
  -2   0  10     9847.07     9717.57    351.67 o 
   0   0  10    13629.71    14416.80    478.05 o 
   2   0  10     6856.87     6712.59    186.53 o 
   4   0  10    10973.35    10147.10    285.55 o 
   6   0  10      522.15      466.54     15.56 o 
   8   0  10     8321.76     7358.24    132.99 o 
  10   0  10     5360.21     4765.28    110.68 o 
  12   0  10    10224.54     8805.52    215.28 o 
  14   0  10     1603.87     1446.47     62.97 o 
  16   0  10     1445.84     1497.38     67.44 o 
  18   0  10      506.08      477.61     38.24 o 
 -21   1  10       24.66       28.14     10.41 o 
 -19   1  10      192.92      184.61     13.57 o 
 -17   1  10       46.90       29.65      7.49 o 
 -15   1  10      166.73      162.53      9.45 o 
 -13   1  10     1195.78     1199.21     25.41 o 
 -11   1  10       15.83       17.78      5.36 o 
  -9   1  10      936.90      872.59     18.88 o 
  -7   1  10      328.87      291.59     10.82 o 
  -5   1  10       62.29       96.01      7.22 o 
  -3   1  10      369.92      351.08      9.09 o 
  -1   1  10       68.48       78.05      4.76 o 
   1   1  10      996.29     1044.28     23.72 o 
   3   1  10       12.07        5.40      3.82 o 
   5   1  10      116.12       69.19      7.66 o 
   7   1  10       96.46      119.57      6.30 o 
   9   1  10        9.11        1.67      5.42 o 
  11   1  10      837.89      614.14     17.60 o 
  13   1  10      201.65      123.40      9.70 o 
  15   1  10       62.47       64.83     10.36 o 
  17   1  10       14.22        2.97      9.60 o 
  19   1  10        6.34       22.09     13.12 o 
 -20   2  10      126.63      119.93     12.48 o 
 -18   2  10      385.45      382.40     21.97 o 
 -16   2  10       32.18       26.57      8.01 o 
 -14   2  10     3232.99     3175.23     54.79 o 
 -12   2  10       76.77       73.47      6.99 o 
 -10   2  10     4989.48     4752.83     79.30 o 
  -8   2  10      119.95      116.87      6.23 o 
  -6   2  10      461.53      472.70     13.03 o 
  -4   2  10      136.66       90.44      4.89 o 
  -2   2  10     1095.68     1214.99     26.12 o 
   0   2  10     2851.45     3122.06     45.51 o 
   2   2  10     2631.49     2613.35     39.19 o 
   4   2  10     1406.49     1420.64     30.62 o 
   6   2  10       10.45        6.55      3.88 o 
   8   2  10     2715.04     2700.01     42.35 o 
  10   2  10     1848.64     1821.68     31.56 o 
  12   2  10     1364.25     1254.56     32.59 o 
  14   2  10      550.55      481.24     19.93 o 
  16   2  10       19.68       34.80     15.77 o 
  18   2  10      115.82       91.92     13.36 o 
 -21   3  10       37.05       29.66     10.87 o 
 -19   3  10       23.87       24.72      9.63 o 
 -17   3  10      733.19      718.82     23.23 o 
 -15   3  10       89.44       86.09      9.53 o 
 -13   3  10     1319.40     1285.06     32.02 o 
 -11   3  10     1084.37     1055.79     22.49 o 
  -9   3  10       69.97       59.55      5.82 o 
  -7   3  10     2092.47     2048.91     31.88 o 
  -5   3  10       10.68       17.85      3.51 o 
  -3   3  10      577.58      503.47     10.87 o 
  -1   3  10     6102.21     6098.45     84.05 o 
   1   3  10     2803.74     2692.57     39.86 o 
   3   3  10      449.39      411.74     10.37 o 
   5   3  10      701.86      641.19     12.55 o 
   7   3  10      132.71      144.27     13.37 o 
   9   3  10      325.47      315.63     10.82 o 
  11   3  10     4000.44     3491.13     60.85 o 
  13   3  10     1016.64      995.40     33.38 o 
  15   3  10      286.32      309.48     16.50 o 
  17   3  10      122.32      128.90     13.66 o 
  19   3  10       58.17       89.68     14.94 o 
 -20   4  10        9.60        1.07      9.00 o 
 -18   4  10        5.20       -3.34      8.38 o 
 -16   4  10       41.63       45.36      8.80 o 
 -14   4  10      355.58      375.45     16.35 o 
 -12   4  10       48.53       71.48      8.25 o 
 -10   4  10     3078.82     2838.26     56.27 o 
  -8   4  10     2277.77     2260.96     57.76 o 
  -6   4  10      144.42      129.45      7.64 o 
  -4   4  10       20.53       19.93      3.89 o 
  -2   4  10       31.31       24.30      3.38 o 
   0   4  10        4.29       11.46      3.24 o 
   2   4  10       14.36       19.57      3.72 o 
   4   4  10      340.85      360.47      9.74 o 
   6   4  10      242.83      210.64      8.70 o 
   8   4  10     3530.99     3417.77     67.43 o 
  10   4  10       55.50       63.18      7.94 o 
  12   4  10       37.25       23.12      7.59 o 
  14   4  10       87.85       69.93     12.01 o 
  16   4  10       50.90       42.20     11.05 o 
  18   4  10       33.06       37.43     11.91 o 
 -19   5  10      537.46      488.73     21.15 o 
 -17   5  10      269.60      304.80     16.17 o 
 -15   5  10     2401.46     2472.38     67.25 o 
 -13   5  10     2047.99     2009.39     44.00 o 
 -11   5  10     1661.98     1534.67     51.12 o 
  -9   5  10     4739.20     4464.04    102.85 o 
  -7   5  10      511.85      484.47     15.49 o 
  -5   5  10     2155.42     1965.77     40.23 o 
  -3   5  10     6282.25     6057.70     83.23 o 
  -1   5  10     8563.50     8416.66    128.21 o 
   1   5  10     6144.38     5951.04     92.48 o 
   3   5  10     3078.51     3045.62     59.48 o 
   5   5  10     1075.04     1035.90     25.77 o 
   7   5  10      973.30      930.56     24.74 o 
   9   5  10     3304.79     3201.58     64.72 o 
  11   5  10     4759.83     4385.49     74.78 o 
  13   5  10     2437.19     2328.37     45.48 o 
  15   5  10      992.64      898.87     24.91 o 
  17   5  10      570.06      586.85     24.46 o 
 -18   6  10      282.02      317.41     23.37 o 
 -16   6  10        1.26       -0.47      8.35 o 
 -14   6  10      796.16      851.21     24.96 o 
 -12   6  10        4.77        2.51      6.81 o 
 -10   6  10      438.84      404.13     15.09 o 
  -8   6  10      389.89      444.26     14.93 o 
  -6   6  10      862.05      765.26     19.87 o 
  -4   6  10       52.63       51.36      7.24 o 
  -2   6  10     2261.75     2491.96     41.31 o 
   0   6  10     2724.11     2805.54     46.04 o 
   2   6  10      547.27      552.16     16.19 o 
   4   6  10      158.06      170.23      9.75 o 
   6   6  10      474.36      467.88     14.44 o 
   8   6  10     1207.91     1134.90     28.94 o 
  10   6  10     1300.48     1092.00     29.48 o 
  12   6  10      694.20      643.80     19.87 o 
  14   6  10      345.70      334.57     15.35 o 
  16   6  10      117.68      105.71     11.64 o 
 -17   7  10       13.73        6.32      8.91 o 
 -15   7  10      938.46      951.44     30.44 o 
 -13   7  10      415.92      408.46     16.93 o 
 -11   7  10      454.51      397.97     15.33 o 
  -9   7  10     1866.07     1800.38     38.99 o 
  -7   7  10      290.94      290.12     11.87 o 
  -5   7  10      748.23      739.69     18.98 o 
  -3   7  10     1741.25     1801.95     49.64 o 
  -1   7  10      834.39      857.67     30.28 o 
   1   7  10      787.47      718.84     36.92 o 
   3   7  10       11.60       18.36      4.95 o 
   5   7  10       48.63       33.06      6.56 o 
   7   7  10       59.56       44.58      7.03 o 
   9   7  10     1695.33     1575.01     37.35 o 
  11   7  10      306.06      295.23     15.32 o 
  13   7  10      331.79      309.81     16.75 o 
  15   7  10      125.71       95.57      9.74 o 
 -16   8  10      664.52      719.02     54.17 o 
 -14   8  10      247.79      242.11     13.86 o 
 -12   8  10      971.44      993.24     26.58 o 
 -10   8  10      253.90      257.34     12.46 o 
  -8   8  10     1223.87     1157.69     27.38 o 
  -6   8  10      116.41      103.27      7.14 o 
  -4   8  10      522.43      532.64     34.14 o 
  -2   8  10     2233.46     2365.19     62.23 o 
   0   8  10      690.48      729.05     28.22 o 
   2   8  10      452.51      428.67     30.82 o 
   4   8  10       59.24       50.44     11.34 o 
   6   8  10       97.41      125.66      8.87 o 
   8   8  10      122.93       91.02      9.25 o 
  10   8  10      567.93      442.47     17.83 o 
  12   8  10      948.42      895.66     27.18 o 
  14   8  10      166.41      173.51     13.73 o 
 -15   9  10      225.63      226.53     16.77 o 
 -13   9  10        6.41        8.45      7.91 o 
 -11   9  10      179.82      176.87     10.95 o 
  -9   9  10      168.46      172.92     10.37 o 
  -7   9  10       14.92        5.98     10.12 o 
  -5   9  10       25.60       21.08     10.78 o 
  -3   9  10      385.31      356.88     33.48 o 
  -1   9  10        4.50        6.93      9.67 o 
   1   9  10       22.85       13.15     10.85 o 
   3   9  10       58.21       39.15     11.34 o 
   5   9  10        0.07       -5.62     10.08 o 
   7   9  10       66.59      111.68     15.05 o 
   9   9  10       15.91       36.60      8.46 o 
  11   9  10        1.79        4.97      8.48 o 
  13   9  10       12.51        0.76     10.38 o 
 -14  10  10      260.76      235.81     19.12 o 
 -12  10  10      406.50      408.36     34.26 o 
 -10  10  10      370.27      358.66     31.00 o 
  -8  10  10      344.73      370.24     29.80 o 
  -6  10  10        9.20       -6.52      9.79 o 
  -4  10  10     1742.19     1832.15     74.56 o 
  -2  10  10     2497.45     2423.01     68.89 o 
   0  10  10     1422.04     1460.64     78.66 o 
   2  10  10     1216.26     1214.00     42.95 o 
   4  10  10      115.70      143.21     15.31 o 
   6  10  10      163.62      201.69     23.83 o 
   8  10  10      545.01      576.54     39.93 o 
  10  10  10      941.19      986.23     54.29 o 
  12  10  10      448.44      522.49     41.02 o 
 -11  11  10      783.97      831.57     46.45 o 
  -9  11  10      740.46      711.41     42.10 o 
  -7  11  10      195.01      179.87     23.28 o 
  -5  11  10      219.84      246.10     26.54 o 
  -3  11  10     1788.41     1817.07     75.28 o 
  -1  11  10      656.22      713.94     42.95 o 
   1  11  10     1221.13     1176.23     56.22 o 
   3  11  10     1453.40     1487.48     67.20 o 
   5  11  10      158.62      193.63     26.18 o 
   7  11  10      397.42      466.75     37.52 o 
   9  11  10     1057.46     1059.34     56.70 o 
  -8  12  10        1.90      -16.05     16.05 o 
  -6  12  10      139.66      149.23     22.08 o 
  -4  12  10       43.78       59.84     19.18 o 
  -2  12  10      609.30      548.79     38.36 o 
   0  12  10      186.20      199.78     25.45 o 
   2  12  10      182.45      149.23     24.25 o 
   4  12  10        6.84       -5.31     17.13 o 
   6  12  10      203.49      168.53     26.42 o 
  -1  13  10       88.20       71.90     21.47 o 
 -21   1  11      214.91      205.67     18.76 o 
 -19   1  11       35.67       28.45      9.62 o 
 -17   1  11       90.64       87.37     10.50 o 
 -15   1  11      178.18      158.29     12.89 o 
 -13   1  11       40.62       26.28      6.68 o 
 -11   1  11     9669.28     9611.14    174.91 o 
  -9   1  11       67.04       59.48      6.07 o 
  -7   1  11      105.16      122.69      6.91 o 
  -5   1  11      544.78      495.51     11.75 o 
  -3   1  11      774.74      704.13     14.31 o 
  -1   1  11     3461.56     3639.99     63.68 o 
   1   1  11     9395.23     9382.14    136.29 o 
   3   1  11     2509.11     2565.62     41.56 o 
   5   1  11     1642.28     1470.73     28.75 o 
   7   1  11     1975.85     2085.00     38.40 o 
   9   1  11     2137.94     2228.53     33.66 o 
  11   1  11     2528.20     2616.97     57.91 o 
  13   1  11     2723.41     2723.81     58.56 o 
  15   1  11      426.96      520.50     21.38 o 
  17   1  11      181.51      162.35     22.98 o 
 -20   2  11        8.84        2.05      9.35 o 
 -18   2  11      279.16      316.58     17.40 o 
 -16   2  11      127.42       96.15      9.98 o 
 -14   2  11       20.74       32.65      8.29 o 
 -12   2  11      592.45      608.20     16.50 o 
 -10   2  11     2154.03     2094.32     37.67 o 
  -8   2  11       89.95       50.58      5.69 o 
  -6   2  11      105.21       83.78      7.55 o 
  -4   2  11      813.88      714.96     17.26 o 
  -2   2  11     1006.09     1083.85     28.15 o 
   0   2  11     4677.71     4510.68     64.15 o 
   2   2  11     9660.17     9680.93    131.99 o 
   4   2  11      181.31      150.48      8.18 o 
   6   2  11      505.48      587.17     16.01 o 
   8   2  11      193.43      284.13      9.54 o 
  10   2  11     1410.80     1553.82     39.57 o 
  12   2  11     1086.54     1221.10     28.06 o 
  14   2  11      517.06      591.53     22.72 o 
  16   2  11       87.13       82.25     11.88 o 
  18   2  11       28.29       10.95     10.64 o 
 -19   3  11       10.74        2.45      8.96 o 
 -17   3  11       11.24       -2.51      8.08 o 
 -15   3  11       19.00       14.09      7.83 o 
 -13   3  11     1460.52     1407.07     33.81 o 
 -11   3  11      976.55      913.22     24.13 o 
  -9   3  11      408.03      404.33     12.53 o 
  -7   3  11      633.53      575.32     17.34 o 
  -5   3  11        7.18        3.01      3.88 o 
  -3   3  11      386.94      384.36      9.80 o 
  -1   3  11      776.84      749.66     14.62 o 
   1   3  11       29.50       30.01      4.32 o 
   3   3  11     1148.70     1118.48     22.92 o 
   5   3  11     2184.62     2268.12     41.93 o 
   7   3  11     1233.46     1081.17     26.64 o 
   9   3  11      209.13      201.20     10.73 o 
  11   3  11      852.00      706.79     20.00 o 
  13   3  11      340.96      304.72     13.88 o 
  15   3  11      184.26      156.22     13.58 o 
  17   3  11       76.64       84.90     12.98 o 
 -20   4  11      164.83      170.81     14.35 o 
 -18   4  11       50.15       45.80     10.62 o 
 -16   4  11      597.88      660.93     22.45 o 
 -14   4  11      274.96      277.10     13.89 o 
 -12   4  11     2931.04     2872.22     58.21 o 
 -10   4  11     3891.81     3821.41     73.34 o 
  -8   4  11       60.71       72.00      7.66 o 
  -6   4  11        9.01        5.49      5.39 o 
  -4   4  11     1155.05     1115.55     21.84 o 
  -2   4  11     1545.48     1615.48     25.80 o 
   0   4  11    11469.07    11360.29    153.16 o 
   2   4  11     3362.93     3366.23     65.03 o 
   4   4  11     1550.50     1504.02     34.05 o 
   6   4  11      104.75      111.42     15.09 o 
   8   4  11     1618.93     1641.95     32.37 o 
  10   4  11     2055.40     2049.59     46.00 o 
  12   4  11     1723.72     1634.04     34.98 o 
  14   4  11     1225.75     1303.46     30.95 o 
  16   4  11      168.24      142.88     12.19 o 
 -19   5  11        0.22       -2.53      9.19 o 
 -17   5  11      652.38      669.08     23.32 o 
 -15   5  11       27.90       33.69      8.89 o 
 -13   5  11      364.10      351.74     19.75 o 
 -11   5  11        7.47        5.02      7.09 o 
  -9   5  11     1191.70     1205.25     31.61 o 
  -7   5  11      449.37      512.41     16.40 o 
  -5   5  11       23.33       17.60      5.52 o 
  -3   5  11      340.13      377.59     15.44 o 
  -1   5  11       17.34        6.98      5.34 o 
   1   5  11     3747.66     3519.72     67.44 o 
   3   5  11      400.19      375.38     14.45 o 
   5   5  11      128.60      117.02      9.24 o 
   7   5  11       59.87       49.46      6.74 o 
   9   5  11        3.21        2.71      7.64 o 
  11   5  11      248.32      202.64     13.46 o 
  13   5  11       22.53       11.39      8.08 o 
  15   5  11       74.63       72.22     10.31 o 
  17   5  11       13.30       20.37      9.78 o 
 -18   6  11      142.12      146.24     12.95 o 
 -16   6  11       19.99        0.21      8.24 o 
 -14   6  11     1585.76     1698.78     39.89 o 
 -12   6  11      393.08      399.23     16.51 o 
 -10   6  11      593.30      641.24     19.72 o 
  -8   6  11      354.22      387.00     16.01 o 
  -6   6  11       84.53       66.97      6.88 o 
  -4   6  11      523.97      569.71     16.32 o 
  -2   6  11     4588.92     4447.94     82.70 o 
   0   6  11     3794.95     3582.60     68.25 o 
   2   6  11     1999.24     2108.56     43.80 o 
   4   6  11     1557.71     1621.05     36.30 o 
   6   6  11      146.34      181.93     10.98 o 
   8   6  11      472.68      638.28     17.34 o 
  10   6  11     1952.94     2127.19     51.80 o 
  12   6  11      688.30      779.63     25.57 o 
  14   6  11      545.72      619.50     20.85 o 
  16   6  11      242.68      226.62     14.71 o 
 -17   7  11      343.43      341.72     20.94 o 
 -15   7  11       81.44       95.21     10.77 o 
 -13   7  11      716.94      734.99     23.10 o 
 -11   7  11      455.39      541.99     18.41 o 
  -9   7  11      713.78      660.79     19.75 o 
  -7   7  11      163.21       97.38      7.76 o 
  -5   7  11      152.07      168.24      8.81 o 
  -3   7  11      693.31      680.65     26.82 o 
  -1   7  11     4165.12     4190.70    100.36 o 
   1   7  11     4190.73     3939.24     95.71 o 
   3   7  11     2258.67     2313.95     47.31 o 
   5   7  11     1130.51     1206.91     29.44 o 
   7   7  11       33.43       62.74     14.39 o 
   9   7  11     1571.13     1888.64     43.34 o 
  11   7  11      627.87      762.63     24.71 o 
  13   7  11      525.29      674.05     30.47 o 
  15   7  11      358.47      372.60     19.73 o 
 -16   8  11        5.32       -1.94      8.82 o 
 -14   8  11      341.53      371.92     19.91 o 
 -12   8  11       38.49       23.55      8.32 o 
 -10   8  11        7.38       -2.67      6.47 o 
  -8   8  11       67.38       58.26      8.53 o 
  -6   8  11        1.93       -0.03      9.33 o 
  -4   8  11       20.01       31.35     10.00 o 
  -2   8  11     1149.42     1204.00     38.90 o 
   0   8  11       66.78       78.30     12.87 o 
   2   8  11       25.83       15.00     10.82 o 
   4   8  11       53.77       56.50     12.57 o 
   6   8  11      110.16      123.01      9.11 o 
   8   8  11      116.79      159.83     20.10 o 
  10   8  11      260.03      220.39     13.57 o 
  12   8  11       42.56       39.20     10.09 o 
  14   8  11        2.29        4.64      9.55 o 
 -15   9  11      669.99      701.85     28.11 o 
 -13   9  11     1017.52     1082.06     52.06 o 
 -11   9  11      403.34      401.72     15.94 o 
  -9   9  11      496.90      555.78     26.66 o 
  -7   9  11      110.87      100.32     13.14 o 
  -5   9  11       14.51       -6.89     10.34 o 
  -3   9  11     1993.26     2035.69     57.11 o 
  -1   9  11     3596.29     3631.50     90.55 o 
   1   9  11     2249.38     2301.80     63.42 o 
   3   9  11     1410.49     1474.28     46.70 o 
   5   9  11     1682.94     1899.37     67.62 o 
   7   9  11       48.35       63.06     14.87 o 
   9   9  11     1636.68     1746.92     54.81 o 
  11   9  11      861.68      966.58     33.32 o 
  13   9  11      512.03      593.14     26.81 o 
 -12  10  11      113.07       74.80     21.23 o 
 -10  10  11       65.50       63.94     20.15 o 
  -8  10  11        1.23       -4.24     10.02 o 
  -6  10  11       39.18       27.56     11.91 o 
  -4  10  11       47.77       35.09     12.32 o 
  -2  10  11      252.24      279.37     19.49 o 
   0  10  11      217.61      182.54     16.21 o 
   2  10  11      988.69      987.24     65.75 o 
   4  10  11      157.30      184.79     19.72 o 
   6  10  11       91.09      103.48     16.19 o 
   8  10  11      227.43      310.04     32.33 o 
  10  10  11      303.90      455.41     38.97 o 
  -9  11  11      481.31      538.41     39.33 o 
  -7  11  11      445.47      479.06     35.35 o 
  -5  11  11        3.03      -15.56     15.68 o 
  -3  11  11     1215.96     1403.64     64.54 o 
  -1  11  11     1280.86     1472.40     67.08 o 
   1  11  11      695.64      706.95     44.64 o 
   3  11  11      378.10      457.83     37.40 o 
   5  11  11      432.73      465.43     36.55 o 
   7  11  11      342.86      335.98     33.66 o 
  -6  12  11       90.69       94.46     21.84 o 
  -4  12  11      221.99      203.64     25.33 o 
  -2  12  11      724.63      637.46     41.02 o 
   0  12  11      649.78      667.26     43.91 o 
   2  12  11      467.37      387.61     33.30 o 
   4  12  11      461.36      480.99     39.09 o 
 -20   0  12      525.93      526.23     38.12 o 
 -18   0  12      106.75       64.42     18.22 o 
 -16   0  12      724.07      798.87     41.74 o 
 -14   0  12      611.45      611.89     50.67 o 
 -12   0  12    11046.20    10541.03    229.04 o 
 -10   0  12     8190.03     7789.54    171.42 o 
  -8   0  12     6183.34     5837.28    153.94 o 
  -6   0  12     3976.39     3819.38     88.21 o 
  -4   0  12     7048.62     6824.29    199.78 o 
  -2   0  12    12959.32    12469.69    266.32 o 
   0   0  12     9390.45     9615.51    207.93 o 
   2   0  12    26594.60    27015.96    567.28 o 
   4   0  12       19.76       15.22     15.74 o 
   6   0  12     3844.47     3597.16     86.12 o 
   8   0  12     5418.21     4636.98    163.41 o 
  10   0  12     2755.66     2311.61     50.40 o 
  12   0  12     3549.77     3104.61     79.46 o 
  14   0  12     3057.11     2606.78    100.13 o 
  16   0  12     2550.67     2496.27     99.89 o 
 -19   1  12      107.11      132.91     17.98 o 
 -17   1  12        1.85       -0.41      7.90 o 
 -15   1  12       78.14       59.36      9.02 o 
 -13   1  12      187.89      196.91     10.10 o 
 -11   1  12      383.76      354.43     13.16 o 
  -9   1  12      182.57      112.41      7.92 o 
  -7   1  12        3.26       -4.42      4.42 o 
  -5   1  12      390.35      366.03     20.63 o 
  -3   1  12       19.87       24.15      4.51 o 
  -1   1  12      181.66      232.99      8.50 o 
   1   1  12      416.59      391.53     12.31 o 
   3   1  12     1477.67     1438.02     28.48 o 
   5   1  12     2691.12     2696.39     47.37 o 
   7   1  12      273.16      173.28      9.95 o 
   9   1  12        1.22       -5.06      5.06 o 
  11   1  12       19.37       49.26      7.20 o 
  13   1  12       20.70       -1.70      7.00 o 
  15   1  12        2.26       36.21     12.64 o 
  17   1  12        1.04        0.59     12.50 o 
 -20   2  12       73.32      105.45     26.48 o 
 -18   2  12        1.82        2.38     10.20 o 
 -16   2  12       15.81       21.79      8.61 o 
 -14   2  12       52.31       45.60      9.87 o 
 -12   2  12     2304.78     2294.58     48.46 o 
 -10   2  12       73.00       70.68      7.19 o 
  -8   2  12      364.96      339.69     13.51 o 
  -6   2  12       95.32       88.11      6.41 o 
  -4   2  12       41.61       38.95      8.15 o 
  -2   2  12     2041.49     1829.86     32.89 o 
   0   2  12     1216.17     1295.85     25.48 o 
   2   2  12     4248.50     4091.24     66.75 o 
   4   2  12      523.26      506.80     14.97 o 
   6   2  12       21.29       25.61      6.46 o 
   8   2  12      350.13      322.27     12.88 o 
  10   2  12       10.30       10.59      6.05 o 
  12   2  12      505.92      445.00     16.56 o 
  14   2  12      302.72      293.17     18.96 o 
  16   2  12      425.33      436.81     21.06 o 
 -19   3  12        8.20        5.66     11.68 o 
 -17   3  12       10.31       -3.24      8.00 o 
 -15   3  12      239.45      245.75     13.62 o 
 -13   3  12      315.61      306.57     14.43 o 
 -11   3  12     4404.19     4228.35     80.90 o 
  -9   3  12     1640.49     1502.93     34.16 o 
  -7   3  12        8.90       -4.40      5.53 o 
  -5   3  12      154.69      182.87      8.29 o 
  -3   3  12     1116.89     1124.61     22.47 o 
  -1   3  12     1551.72     1609.75     29.69 o 
   1   3  12     5226.01     5484.67     86.79 o 
   3   3  12     1925.35     1990.44     42.78 o 
   5   3  12       21.70       17.02      7.28 o 
   7   3  12      859.89      792.36     23.20 o 
   9   3  12     1559.60     1452.81     30.47 o 
  11   3  12      290.38      267.74     13.44 o 
  13   3  12      594.71      562.12     19.19 o 
  15   3  12      367.58      342.62     18.14 o 
  17   3  12       88.91       74.58     11.18 o 
 -18   4  12        1.91       -3.11      8.88 o 
 -16   4  12        3.44        0.60      8.39 o 
 -14   4  12       36.68       38.17      8.65 o 
 -12   4  12      237.58      235.15     13.00 o 
 -10   4  12      136.40      138.77     10.66 o 
  -8   4  12       44.40       45.12      7.47 o 
  -6   4  12      591.35      560.74     17.11 o 
  -4   4  12      168.60      177.54      9.56 o 
  -2   4  12        9.90       23.26      5.84 o 
   0   4  12     1435.76     1507.36     49.58 o 
   2   4  12        3.29        3.97      6.42 o 
   4   4  12       99.38       85.56      9.07 o 
   6   4  12      455.96      497.19     29.08 o 
   8   4  12      512.70      454.27     15.11 o 
  10   4  12        9.52       -0.26      9.28 o 
  12   4  12      117.60       81.91      9.82 o 
  14   4  12       33.77       38.41      9.07 o 
  16   4  12      187.60      186.04     13.83 o 
 -19   5  12      359.83      406.10     23.66 o 
 -17   5  12       96.42       83.06     11.65 o 
 -15   5  12      438.88      481.51     22.22 o 
 -13   5  12     2594.00     2558.78     66.53 o 
 -11   5  12     3801.60     3676.21     72.21 o 
  -9   5  12     3310.20     3169.17     62.78 o 
  -7   5  12      902.19      795.75     21.73 o 
  -5   5  12     1046.87      978.77     24.30 o 
  -3   5  12     2095.19     1990.09     41.74 o 
  -1   5  12     3977.70     3626.49     69.60 o 
   1   5  12     9980.65    10000.31    177.57 o 
   3   5  12     1669.58     1634.29     37.03 o 
   5   5  12     4862.21     4778.26     90.94 o 
   7   5  12      696.17      632.12     21.52 o 
   9   5  12     2831.36     2723.48     49.44 o 
  11   5  12     1586.36     1479.61     37.59 o 
  13   5  12     1494.18     1427.87     54.02 o 
  15   5  12     1052.55      999.01     27.93 o 
 -18   6  12       23.88       17.27     10.10 o 
 -16   6  12       33.79       14.94      9.49 o 
 -14   6  12      138.33      158.68     12.21 o 
 -12   6  12      133.68      132.57     14.30 o 
 -10   6  12     1852.07     1751.08     39.31 o 
  -8   6  12       53.67       43.20      7.40 o 
  -6   6  12      128.98      105.89      8.18 o 
  -4   6  12       29.14       38.36      6.28 o 
  -2   6  12        9.47        5.70      5.24 o 
   0   6  12      772.80      843.19     21.98 o 
   2   6  12      121.16      161.67     10.08 o 
   4   6  12      671.27      795.64     22.79 o 
   6   6  12       30.38       28.73      7.94 o 
   8   6  12      911.66      844.80     24.98 o 
  10   6  12      143.29      148.18     10.28 o 
  12   6  12       19.30       21.17      9.27 o 
  14   6  12      121.15      113.51     12.88 o 
 -17   7  12        2.96       -2.15      9.32 o 
 -15   7  12       12.79       22.94      9.23 o 
 -13   7  12      393.70      428.28     17.76 o 
 -11   7  12      264.53      248.42     13.45 o 
  -9   7  12      335.04      286.19     13.30 o 
  -7   7  12       51.63       60.09      7.40 o 
  -5   7  12      113.33      105.95      7.44 o 
  -3   7  12      328.80      309.53     11.25 o 
  -1   7  12     1497.31     1744.57     50.80 o 
   1   7  12        6.33       11.72      5.29 o 
   3   7  12      246.30      264.20     11.66 o 
   5   7  12      374.73      366.32     15.04 o 
   7   7  12        3.96       18.62      9.45 o 
   9   7  12       16.31       25.10      7.17 o 
  11   7  12      373.17      295.79     13.65 o 
  13   7  12       89.20       75.14     12.03 o 
 -14   8  12      919.98     1009.94     28.84 o 
 -12   8  12     1382.83     1360.97     33.92 o 
 -10   8  12     1723.79     1725.54     54.01 o 
  -8   8  12     1059.84     1026.29     26.07 o 
  -6   8  12      163.81      177.06     15.69 o 
  -4   8  12      461.27      536.59     24.99 o 
  -2   8  12      126.40      154.37     24.61 o 
   0   8  12     3133.10     3311.90     95.37 o 
   2   8  12      361.10      484.15     25.76 o 
   4   8  12     1158.88     1188.68     41.07 o 
   6   8  12      844.95      857.37     23.86 o 
   8   8  12      172.92      135.53     10.94 o 
  10   8  12      969.54      857.06     21.87 o 
  12   8  12      413.30      368.56     27.36 o 
 -13   9  12        1.46        9.72      8.09 o 
 -11   9  12       49.43       22.21     18.40 o 
  -9   9  12        3.71       -8.28     10.78 o 
  -7   9  12       50.57       54.61     12.94 o 
  -5   9  12       99.24       95.52     15.20 o 
  -3   9  12      166.95      153.46     17.61 o 
  -1   9  12      124.82      100.02     15.05 o 
   1   9  12       22.63       34.86     12.80 o 
   3   9  12      237.77      191.46     17.61 o 
   5   9  12      445.18      511.87     27.85 o 
   7   9  12        1.01       26.31     13.05 o 
   9   9  12        8.31       27.28     14.29 o 
  11   9  12      239.11      387.61     37.88 o 
 -12  10  12      289.28      296.77     30.16 o 
 -10  10  12      230.12      178.67     26.30 o 
  -8  10  12      138.01      120.01     19.54 o 
  -6  10  12      166.03      151.17     16.42 o 
  -4  10  12      181.02      224.21     18.21 o 
  -2  10  12      596.09      599.75     28.12 o 
   0  10  12      616.97      630.06     46.14 o 
   2  10  12      246.78      234.01     22.26 o 
   4  10  12      805.86      829.76     49.46 o 
   6  10  12      263.55      267.64     21.86 o 
   8  10  12       80.33      112.07     23.77 o 
  -9  11  12      310.15      329.71     32.81 o 
  -7  11  12      736.62      722.63     45.96 o 
  -5  11  12     1215.83     1433.20     67.08 o 
  -3  11  12      105.06      114.85     23.65 o 
  -1  11  12     1632.76     1868.71     80.35 o 
   1  11  12     1215.82     1315.69     63.70 o 
   3  11  12      551.23      743.98     47.77 o 
   5  11  12      691.98      715.03     47.77 o 
  -2  12  12      290.25      302.81     31.37 o 
   0  12  12       71.16      106.40     23.16 o 
 -19   1  13      229.42      253.40     28.65 o 
 -17   1  13       89.50      108.99     13.62 o 
 -15   1  13       68.07       79.75      9.99 o 
 -13   1  13     1890.62     1667.65     38.63 o 
 -11   1  13      177.75      154.14     10.97 o 
  -9   1  13      202.03      180.42      9.29 o 
  -7   1  13      620.85      569.13     21.40 o 
  -5   1  13       10.52        8.56      5.04 o 
  -3   1  13      737.27      589.14     15.23 o 
  -1   1  13     2129.73     1951.83     35.45 o 
   1   1  13     3445.84     3107.47     52.79 o 
   3   1  13      940.16      913.76     21.27 o 
   5   1  13     4467.63     4512.85     74.61 o 
   7   1  13     1820.10     1859.69     42.31 o 
   9   1  13      274.89      307.55     15.09 o 
  11   1  13      223.60      285.81     12.00 o 
  13   1  13       28.01       28.67      8.42 o 
  15   1  13      803.33      916.43     29.93 o 
 -18   2  13        3.13        9.98     10.48 o 
 -16   2  13       24.79       26.48      9.09 o 
 -14   2  13      748.03      703.10     23.31 o 
 -12   2  13      261.56      271.86     13.64 o 
 -10   2  13      468.75      387.98     15.51 o 
  -8   2  13      226.51      213.58     11.16 o 
  -6   2  13       92.82       92.83      8.41 o 
  -4   2  13       60.13       52.05      5.92 o 
  -2   2  13      510.44      409.15     12.48 o 
   0   2  13     1865.53     1699.92     31.87 o 
   2   2  13      183.41      221.19     11.55 o 
   4   2  13     4649.58     4484.36     85.67 o 
   6   2  13      353.81      381.72     18.69 o 
   8   2  13     1025.86     1070.99     29.34 o 
  10   2  13      404.53      498.02     16.99 o 
  12   2  13       47.46       95.66      8.95 o 
  14   2  13       80.81       79.76     11.85 o 
  16   2  13      351.89      394.56     20.52 o 
 -19   3  13       20.04       27.71     10.59 o 
 -17   3  13      115.72      125.41     11.99 o 
 -15   3  13      101.82      113.83     10.92 o 
 -13   3  13      849.93      861.73     25.17 o 
 -11   3  13       38.14       34.96      9.06 o 
  -9   3  13      314.71      284.71     16.27 o 
  -7   3  13       79.93       97.10     12.43 o 
  -5   3  13       48.45       41.00      6.81 o 
  -3   3  13      264.10      253.22     11.68 o 
  -1   3  13        2.19        6.76      7.34 o 
   1   3  13     3319.82     3508.24     68.50 o 
   3   3  13        3.43       -0.46      6.92 o 
   5   3  13      723.36      784.93     23.32 o 
   7   3  13      334.27      336.46     18.20 o 
   9   3  13       46.84       66.21      8.31 o 
  11   3  13       10.01       11.52      7.31 o 
  13   3  13        2.13       -1.77      7.82 o 
  15   3  13      359.35      357.23     19.35 o 
 -18   4  13       31.90       28.31     10.76 o 
 -16   4  13       96.36      104.42     17.59 o 
 -14   4  13      673.68      738.03     23.45 o 
 -12   4  13     1229.65     1168.71     30.27 o 
 -10   4  13     1400.48     1465.25     35.42 o 
  -8   4  13     1334.50     1263.76     30.80 o 
  -6   4  13      885.91      931.38     24.52 o 
  -4   4  13      170.71      196.26     12.15 o 
  -2   4  13     2566.27     2407.71     49.46 o 
   0   4  13      407.93      473.29     16.41 o 
   2   4  13     1870.40     1897.82     41.58 o 
   4   4  13     1918.73     1920.95     47.20 o 
   6   4  13     2981.50     2962.28     61.12 o 
   8   4  13      935.97      874.38     26.08 o 
  10   4  13      782.14      801.29     21.70 o 
  12   4  13      414.19      405.00     19.82 o 
  14   4  13      271.90      257.74     19.86 o 
 -17   5  13      159.15      176.34     13.67 o 
 -15   5  13      271.36      280.33     15.11 o 
 -13   5  13      152.75      159.99     12.12 o 
 -11   5  13      150.14      155.28     11.52 o 
  -9   5  13      656.34      590.55     19.56 o 
  -7   5  13      105.56       90.69      9.04 o 
  -5   5  13      102.07       98.34      8.38 o 
  -3   5  13       16.14       16.44      6.37 o 
  -1   5  13     1215.27     1154.10     28.10 o 
   1   5  13     1531.02     1449.26     33.71 o 
   3   5  13      380.45      338.22     14.88 o 
   5   5  13      193.98      195.37     15.71 o 
   7   5  13        2.01       -7.54      7.54 o 
   9   5  13      480.71      419.23     18.27 o 
  11   5  13       81.35       91.01      9.55 o 
  13   5  13       17.00       -2.45      9.09 o 
  15   5  13        1.32       -6.83     12.54 o 
 -16   6  13      109.69      128.02     15.22 o 
 -14   6  13      184.33      186.87     13.20 o 
 -12   6  13      224.72      249.71     13.58 o 
 -10   6  13      827.88      857.44     24.50 o 
  -8   6  13      449.04      536.73     18.29 o 
  -6   6  13      166.09      194.17     17.53 o 
  -4   6  13      526.30      496.49     16.44 o 
  -2   6  13       56.32       39.86      7.43 o 
   0   6  13     1027.28     1021.66     25.78 o 
   2   6  13     1072.41     1026.69     26.42 o 
   4   6  13     1512.48     1526.37     35.93 o 
   6   6  13     1193.97     1288.05     32.69 o 
   8   6  13      567.22      641.57     22.28 o 
  10   6  13      422.67      538.93     17.57 o 
  12   6  13      282.06      364.09     15.55 o 
  14   6  13      461.27      546.38     23.79 o 
 -15   7  13      490.21      539.87     21.19 o 
 -13   7  13      283.00      290.69     20.86 o 
 -11   7  13      684.11      750.18     23.31 o 
  -9   7  13      720.93      746.60     27.96 o 
  -7   7  13      570.07      609.13     18.76 o 
  -5   7  13       75.27       70.32     12.37 o 
  -3   7  13      871.68      799.47     25.59 o 
  -1   7  13      469.63      430.36     16.36 o 
   1   7  13      383.34      327.17     12.74 o 
   3   7  13     1107.28     1095.98     27.58 o 
   5   7  13     1285.54     1293.56     32.08 o 
   7   7  13     1180.22     1269.68     32.96 o 
   9   7  13      362.95      423.19     19.17 o 
  11   7  13      794.38      991.74     32.06 o 
  13   7  13      263.51      345.43     23.56 o 
 -14   8  13       37.43       45.51      9.96 o 
 -12   8  13        4.69       -7.92      7.92 o 
 -10   8  13      409.05      406.29     16.47 o 
  -8   8  13       21.02       19.09     12.74 o 
  -6   8  13       60.47       57.86     15.74 o 
  -4   8  13      249.66      274.27     19.57 o 
  -2   8  13      233.74      199.30     32.27 o 
   0   8  13      206.31      233.23     18.78 o 
   2   8  13       23.28       31.79     12.65 o 
   4   8  13      229.74      261.70     25.39 o 
   6   8  13        6.16        5.35     11.69 o 
   8   8  13      107.44      108.14     10.76 o 
  10   8  13       32.86       22.64      9.68 o 
 -11   9  13      805.39      814.38     35.14 o 
  -9   9  13      832.47      905.33     35.36 o 
  -7   9  13      589.74      565.86     28.44 o 
  -5   9  13      409.39      384.56     22.75 o 
  -3   9  13      307.02      343.27     22.31 o 
  -1   9  13      387.11      334.57     22.21 o 
   1   9  13      794.07      896.10     62.67 o 
   3   9  13     1277.90     1317.54     44.83 o 
   5   9  13      777.60      800.53     34.41 o 
   7   9  13     1059.23     1091.17     42.18 o 
   9   9  13      301.01      364.84     25.45 o 
 -10  10  13        1.75      -16.41     16.41 o 
  -8  10  13       64.14       55.46     14.32 o 
  -6  10  13        2.25      -11.64     11.64 o 
  -4  10  13       98.89       75.91     23.28 o 
  -2  10  13        1.09       11.59     12.62 o 
   0  10  13      530.48      479.15     26.19 o 
   2  10  13      155.77      142.88     26.66 o 
   4  10  13      112.93      119.03     22.80 o 
   6  10  13      486.52      472.18     38.48 o 
  -7  11  13      323.92      340.57     34.38 o 
  -5  11  13      690.32      677.51     45.96 o 
  -3  11  13       94.54      133.55     23.89 o 
  -1  11  13      463.26      533.47     41.62 o 
   1  11  13      221.18      272.89     30.64 o 
   3  11  13      663.78      716.84     48.62 o 
 -18   0  14      254.15      332.84     30.04 o 
 -16   0  14      495.48      542.64     35.95 o 
 -14   0  14     3495.15     3279.95    115.69 o 
 -12   0  14     1288.09     1316.42     56.46 o 
 -10   0  14     2854.48     2730.70     68.41 o 
  -8   0  14     5053.14     4890.31    186.93 o 
  -6   0  14     7156.86     6687.41    209.61 o 
  -4   0  14     4279.64     4532.15    104.11 o 
  -2   0  14     3169.73     3421.72     81.38 o 
   0   0  14     3890.52     4362.76    101.21 o 
   2   0  14     1105.69     1242.97     37.36 o 
   4   0  14     9671.42     9925.44    217.48 o 
   6   0  14    13204.64    13267.93    407.16 o 
   8   0  14     3413.15     3308.05    117.62 o 
  10   0  14     2090.71     1929.99     78.78 o 
  12   0  14      482.94      355.25     21.92 o 
  14   0  14     1287.12     1153.54     48.56 o 
 -17   1  14       15.07       16.86     11.51 o 
 -15   1  14       45.80       40.69     10.98 o 
 -13   1  14       28.98       24.75      8.90 o 
 -11   1  14       11.14       -4.42      7.05 o 
  -9   1  14        8.50       -4.81      7.54 o 
  -7   1  14      495.41      414.26     15.86 o 
  -5   1  14        6.39       -6.20      6.20 o 
  -3   1  14       74.02       85.98      7.15 o 
  -1   1  14       21.08       14.66      5.50 o 
   1   1  14      203.46      165.46     10.60 o 
   3   1  14       47.63       22.98      7.48 o 
   5   1  14      381.92      377.65     16.66 o 
   7   1  14       14.47        4.41     10.45 o 
   9   1  14       28.00       25.09      9.03 o 
  11   1  14        1.05        7.27     11.11 o 
  13   1  14       33.76       47.34      9.46 o 
  15   1  14        1.33        6.65      9.25 o 
 -18   2  14      198.95      207.06     17.90 o 
 -16   2  14        2.30        7.60     23.71 o 
 -14   2  14      621.29      587.65     24.94 o 
 -12   2  14      146.00      151.82     11.41 o 
 -10   2  14       11.62        3.30      7.00 o 
  -8   2  14      735.20      669.09     20.41 o 
  -6   2  14      131.15      120.41      9.27 o 
  -4   2  14      239.03      203.77     11.16 o 
  -2   2  14       96.00       76.76     11.22 o 
   0   2  14      426.12      369.41     16.58 o 
   2   2  14       87.94       75.73      8.67 o 
   4   2  14     1563.23     1569.36     36.89 o 
   6   2  14     3078.39     3204.73     65.63 o 
   8   2  14      411.58      415.71     18.57 o 
  10   2  14      177.72      218.21     18.08 o 
  12   2  14       32.21       34.95      9.94 o 
  14   2  14      111.33      170.56     12.70 o 
 -17   3  14        2.24       13.12      9.43 o 
 -15   3  14      593.48      554.57     20.72 o 
 -13   3  14       46.19       49.57     11.37 o 
 -11   3  14      244.91      253.06     13.51 o 
  -9   3  14      424.28      417.40     30.51 o 
  -7   3  14     1448.50     1435.18     33.74 o 
  -5   3  14     1323.42     1321.80     31.58 o 
  -3   3  14      765.60      753.77     21.71 o 
  -1   3  14      724.60      780.68     22.21 o 
   1   3  14      123.44       88.36      9.09 o 
   3   3  14      930.54     1029.78     27.50 o 
   5   3  14     3342.24     3634.32     72.66 o 
   7   3  14     1131.70     1157.01     31.27 o 
   9   3  14      346.04      343.41     28.48 o 
  11   3  14      103.41       72.96      9.55 o 
  13   3  14       36.78       38.71      9.36 o 
 -16   4  14       13.70       16.11     10.79 o 
 -14   4  14      218.74      227.46     16.85 o 
 -12   4  14        0.57        3.16     10.78 o 
 -10   4  14       80.70       78.59      9.37 o 
  -8   4  14       23.18       13.62      7.45 o 
  -6   4  14      103.09       76.48      9.18 o 
  -4   4  14      124.27      108.80      9.23 o 
  -2   4  14      516.99      441.84     16.13 o 
   0   4  14      204.73      224.49     12.91 o 
   2   4  14       80.65       69.01      8.93 o 
   4   4  14        0.45        6.41      7.63 o 
   6   4  14      158.62      138.24     11.85 o 
   8   4  14      309.14      287.05     15.42 o 
  10   4  14       27.64       19.89      9.31 o 
  12   4  14       31.83       14.13      8.44 o 
  14   4  14      150.93      159.17     12.78 o 
 -15   5  14      579.16      591.08     22.16 o 
 -13   5  14      527.37      528.23     24.75 o 
 -11   5  14      900.00      827.91     30.10 o 
  -9   5  14     1930.52     1987.01     43.98 o 
  -7   5  14     2283.20     2162.97     46.69 o 
  -5   5  14     3484.50     3260.69     64.72 o 
  -3   5  14     2106.82     2007.38     45.51 o 
  -1   5  14     2048.43     2021.72     43.86 o 
   1   5  14      204.66      217.84     12.50 o 
   3   5  14     3581.55     3652.24     72.63 o 
   5   5  14     3316.36     3468.31     70.39 o 
   7   5  14     2619.73     2639.86     57.26 o 
   9   5  14     2023.35     1943.82     53.45 o 
  11   5  14      513.99      502.94     21.92 o 
  13   5  14      419.46      377.34     16.75 o 
 -16   6  14       37.97       38.10     21.78 o 
 -14   6  14       10.12        6.65      9.89 o 
 -12   6  14        8.21       -0.04      8.06 o 
 -10   6  14       10.10       16.39     10.74 o 
  -8   6  14      391.80      438.58     16.84 o 
  -6   6  14      108.14      107.47      9.39 o 
  -4   6  14      253.93      292.53     13.38 o 
  -2   6  14      546.71      572.55     18.25 o 
   0   6  14      123.50       74.63      9.74 o 
   2   6  14        7.06       18.15      7.25 o 
   4   6  14      434.07      515.36     18.87 o 
   6   6  14      311.23      376.44     17.03 o 
   8   6  14       10.70        2.85      8.85 o 
  10   6  14       36.24       29.35     10.24 o 
  12   6  14       57.28       51.21     11.29 o 
 -13   7  14        6.69        5.20      8.66 o 
 -11   7  14       77.84       78.85     10.42 o 
  -9   7  14      323.03      326.54     14.79 o 
  -7   7  14       34.80       41.32      7.77 o 
  -5   7  14      314.48      374.27     16.96 o 
  -3   7  14      532.54      551.16     17.39 o 
  -1   7  14       95.19       34.15      7.22 o 
   1   7  14       44.71       62.77      7.50 o 
   3   7  14      211.55      283.30     13.92 o 
   5   7  14        2.85        5.02      7.73 o 
   7   7  14      222.99      215.85     17.69 o 
   9   7  14      405.52      408.67     18.91 o 
  11   7  14        4.96       -5.87      9.16 o 
 -12   8  14       83.12       70.98     10.76 o 
 -10   8  14      598.22      636.39     61.04 o 
  -8   8  14     1137.57     1234.90     42.77 o 
  -6   8  14      926.10      904.61     35.44 o 
  -4   8  14     1056.82     1150.15     40.47 o 
  -2   8  14     1525.45     1740.21     70.88 o 
   0   8  14       16.60       -7.34     11.47 o 
   2   8  14      831.50     1005.21     42.16 o 
   4   8  14      770.50      995.13     38.39 o 
   6   8  14      536.11      622.54     47.71 o 
   8   8  14      392.29      343.15     42.47 o 
  10   8  14      275.14      314.87     35.95 o 
 -11   9  14      295.10      266.18     21.71 o 
  -9   9  14       76.72       60.66     14.83 o 
  -7   9  14       27.49       10.16     14.60 o 
  -5   9  14      182.91      196.48     18.75 o 
  -3   9  14        4.03        6.58     12.14 o 
  -1   9  14       70.36       32.26     17.13 o 
   1   9  14        2.76      -11.46     11.46 o 
   3   9  14       83.28       41.53     15.01 o 
   5   9  14       45.94       51.97     15.23 o 
   7   9  14       22.89       11.22     13.96 o 
  -8  10  14      221.91      202.23     40.78 o 
  -6  10  14       46.18       33.42     14.28 o 
  -4  10  14      847.79      864.86     51.51 o 
  -2  10  14      122.09      109.90     16.67 o 
   0  10  14       16.69       18.83     16.89 o 
   2  10  14      540.53      551.56     42.34 o 
   4  10  14      166.63      132.29     33.60 o 
 -17   1  15       46.98       39.95     14.72 o 
 -15   1  15     1296.57     1221.45     47.23 o 
 -13   1  15      162.62      134.31     21.59 o 
 -11   1  15      161.25      162.58     14.02 o 
  -9   1  15      862.23      808.59     23.61 o 
  -7   1  15      623.70      647.10     21.47 o 
  -5   1  15     4149.82     3639.07     71.18 o 
  -3   1  15       21.16       12.07      8.61 o 
  -1   1  15      217.53      152.87     10.81 o 
   1   1  15       18.13       33.10      8.66 o 
   3   1  15      157.92      108.85     10.30 o 
   5   1  15     2790.16     2431.97     52.65 o 
   7   1  15     2276.32     2179.20     60.20 o 
   9   1  15     1349.08     1401.47     45.03 o 
  11   1  15       32.85       26.50     12.89 o 
  13   1  15      623.28      795.56     33.94 o 
 -16   2  15      379.11      401.32     43.43 o 
 -14   2  15      292.80      307.53     19.15 o 
 -12   2  15        1.92        2.40      7.62 o 
 -10   2  15      388.81      389.88     19.22 o 
  -8   2  15        4.78        4.60      7.02 o 
  -6   2  15     1213.55     1217.28     30.40 o 
  -4   2  15      677.99      608.50     19.62 o 
  -2   2  15       12.42        1.68      6.70 o 
   0   2  15        9.57       -2.94      6.48 o 
   2   2  15      137.22       69.40      9.20 o 
   4   2  15     1087.53      878.17     25.43 o 
   6   2  15      582.81      452.96     19.09 o 
   8   2  15     1057.69     1065.43     30.69 o 
  10   2  15       13.17       17.87     11.95 o 
  12   2  15       38.67       50.62     13.46 o 
 -15   3  15        1.28       -2.87     10.67 o 
 -13   3  15      281.90      306.06     15.65 o 
 -11   3  15        2.82        1.69      7.86 o 
  -9   3  15       47.30       24.37      8.06 o 
  -7   3  15      871.88      820.61     23.86 o 
  -5   3  15      134.04      151.27     10.87 o 
  -3   3  15      148.61      167.13     11.08 o 
  -1   3  15       50.85       93.08      9.30 o 
   1   3  15      182.09      136.13     13.97 o 
   3   3  15       32.22       30.97      8.54 o 
   5   3  15      189.80      245.84     14.02 o 
   7   3  15      593.49      587.34     35.22 o 
   9   3  15      242.40      248.40     15.51 o 
  11   3  15        5.89      -10.93     10.93 o 
  13   3  15      123.63      114.15     18.88 o 
 -16   4  15      681.63      638.66     36.51 o 
 -14   4  15      186.52      184.47     13.41 o 
 -12   4  15      208.57      181.95     12.66 o 
 -10   4  15      431.40      463.67     18.36 o 
  -8   4  15      593.54      594.03     19.92 o 
  -6   4  15     2045.72     2033.71     76.03 o 
  -4   4  15     2558.49     2519.32     52.77 o 
  -2   4  15      707.22      795.66     23.29 o 
   0   4  15       21.20       17.97      7.63 o 
   2   4  15      931.52      935.78     26.35 o 
   4   4  15     1237.77     1182.44     31.32 o 
   6   4  15     2045.64     2036.97     46.95 o 
   8   4  15     1909.84     1930.81     45.94 o 
  10   4  15      334.31      305.22     17.29 o 
  12   4  15      123.33      119.30     13.91 o 
 -15   5  15        4.71        0.75      9.23 o 
 -13   5  15        0.27       14.80      8.94 o 
 -11   5  15        4.96        5.74      8.38 o 
  -9   5  15       51.87       62.72      9.37 o 
  -7   5  15       40.17       45.62      8.69 o 
  -5   5  15      159.66      155.61     17.52 o 
  -3   5  15      286.47      249.76     13.27 o 
  -1   5  15      124.23       74.06      9.24 o 
   1   5  15      320.18      353.26     17.47 o 
   3   5  15      518.75      546.47     20.01 o 
   5   5  15       78.64       88.36     10.50 o 
   7   5  15       33.32       35.07      9.82 o 
   9   5  15        1.30       -8.75      8.75 o 
  11   5  15        2.53       -2.40      9.60 o 
 -14   6  15       17.32       21.88      9.44 o 
 -12   6  15      780.88      869.41     29.56 o 
 -10   6  15       12.30        5.13      8.15 o 
  -8   6  15      289.88      341.44     15.53 o 
  -6   6  15      548.12      516.90     28.14 o 
  -4   6  15      568.64      594.31     19.47 o 
  -2   6  15     1298.76     1314.21     32.14 o 
   0   6  15       33.67       46.63      8.58 o 
   2   6  15      381.46      308.40     14.52 o 
   4   6  15      454.45      400.41     17.13 o 
   6   6  15      688.89      634.63     22.47 o 
   8   6  15     1496.23     1635.91     41.21 o 
  10   6  15      188.43      190.48     17.03 o 
 -13   7  15      116.85      132.28     12.27 o 
 -11   7  15      205.25      275.59     15.42 o 
  -9   7  15      205.48      245.88     13.85 o 
  -7   7  15      399.51      457.90     17.31 o 
  -5   7  15      511.97      525.48     18.09 o 
  -3   7  15     1269.11     1244.14     42.73 o 
  -1   7  15        5.79        1.12     11.64 o 
   1   7  15      529.45      445.28     25.21 o 
   3   7  15     1051.22      888.64     25.26 o 
   5   7  15     1033.50     1017.16     28.65 o 
   7   7  15      899.93      865.55     26.94 o 
   9   7  15      590.25      631.40     34.33 o 
 -10   8  15       73.15       63.00     17.49 o 
  -8   8  15      143.39      202.92     18.55 o 
  -6   8  15      188.70      207.01     18.64 o 
  -4   8  15       42.05       53.24     13.58 o 
  -2   8  15      521.26      561.79     38.91 o 
   0   8  15        1.11       -5.47     11.38 o 
   2   8  15        1.15       -1.84     12.79 o 
   4   8  15       19.86       45.38     15.05 o 
   6   8  15        0.88        9.60     20.33 o 
   8   8  15      260.28      249.96     31.49 o 
  -7   9  15      331.56      346.60     34.38 o 
  -5   9  15      580.89      595.54     29.69 o 
  -3   9  15     1329.54     1331.38     46.53 o 
  -1   9  15      191.73      184.03     24.55 o 
   1   9  15      270.60      251.31     21.55 o 
   3   9  15      515.59      496.08     28.74 o 
   5   9  15     1049.21     1081.74     63.15 o 
  -2  10  15        1.73       -2.02     13.69 o 
   0  10  15        9.97       -3.38     17.73 o 
 -16   0  16        6.92      -10.50     15.20 o 
 -14   0  16      754.50      758.82     43.31 o 
 -12   0  16       61.12       63.46     17.25 o 
 -10   0  16      535.89      538.78     32.93 o 
  -8   0  16     2537.78     2337.63     86.62 o 
  -6   0  16     3807.93     3634.87    124.50 o 
  -4   0  16     4667.51     4387.54    146.22 o 
  -2   0  16     2083.98     2118.91     79.98 o 
   0   0  16     1654.59     1905.26     74.43 o 
   2   0  16     1476.33     1738.17     70.57 o 
   4   0  16      799.36     1031.11     50.31 o 
   6   0  16     2184.50     2311.94     89.27 o 
   8   0  16     2240.91     2364.90     92.65 o 
  10   0  16      640.63      491.49     38.48 o 
  12   0  16     1313.61     1251.88     62.97 o 
 -15   1  16      169.32      170.34     16.29 o 
 -13   1  16       40.82       59.08     12.68 o 
 -11   1  16        3.54       -9.20      9.20 o 
  -9   1  16       38.59       31.62     20.09 o 
  -7   1  16      153.39      149.71     19.97 o 
  -5   1  16      332.30      321.42     31.19 o 
  -3   1  16      183.82      169.35     14.29 o 
  -1   1  16        2.94        0.01      8.57 o 
   1   1  16      314.74      394.45     20.34 o 
   3   1  16       46.36       80.32     12.53 o 
   5   1  16       86.10      145.83     15.18 o 
   7   1  16      121.43      142.97     15.35 o 
   9   1  16      163.47      183.69     17.31 o 
  11   1  16       11.90        5.31     12.62 o 
 -14   2  16        5.10        8.85     10.89 o 
 -12   2  16      140.74      176.04     22.44 o 
 -10   2  16       35.73       20.97     12.06 o 
  -8   2  16      203.35      238.14     16.21 o 
  -6   2  16     2078.77     1928.29     57.66 o 
  -4   2  16      514.67      508.33     18.71 o 
  -2   2  16      845.31      872.61     28.16 o 
   0   2  16      457.14      479.96     18.28 o 
   2   2  16        7.99       12.39      7.98 o 
   4   2  16      252.97      245.57     17.38 o 
   6   2  16      570.51      610.45     32.27 o 
   8   2  16      670.32      705.71     30.25 o 
  10   2  16      108.51       81.82     15.13 o 
  12   2  16      451.86      514.30     28.61 o 
 -15   3  16        4.24       -1.77     11.18 o 
 -13   3  16      130.20      158.29     15.35 o 
 -11   3  16        3.39       -6.65      7.60 o 
  -9   3  16      123.14      110.10     10.54 o 
  -7   3  16      386.97      411.55     26.06 o 
  -5   3  16      923.75      812.53     23.97 o 
  -3   3  16      596.46      554.38     22.81 o 
  -1   3  16       21.84        0.56      7.31 o 
   1   3  16      575.23      643.93     21.69 o 
   3   3  16      340.95      378.73     17.39 o 
   5   3  16       86.03      108.33     11.21 o 
   7   3  16     1133.57     1283.88     42.29 o 
   9   3  16      322.49      332.38     21.14 o 
  11   3  16       77.80       90.04     15.81 o 
 -14   4  16       51.87       40.98     10.23 o 
 -12   4  16        6.32       16.43      8.93 o 
 -10   4  16        0.38       -3.88      8.24 o 
  -8   4  16        0.10       -1.91      7.81 o 
  -6   4  16      247.29      232.65     22.19 o 
  -4   4  16       17.73        6.45      8.15 o 
  -2   4  16      730.16      736.30     23.01 o 
   0   4  16        5.83        9.67      7.90 o 
   2   4  16      256.05      231.70     14.35 o 
   4   4  16        0.73        2.65      8.38 o 
   6   4  16       59.91       82.08     18.38 o 
   8   4  16        1.24       -6.93      9.24 o 
  10   4  16       10.95       31.16     13.07 o 
 -13   5  16       88.56       96.56     14.01 o 
 -11   5  16     1341.33     1379.59     35.90 o 
  -9   5  16       15.98        4.57      8.21 o 
  -7   5  16     1864.43     1842.16     42.58 o 
  -5   5  16     1886.69     1777.04     59.41 o 
  -3   5  16     1672.02     1644.41     38.53 o 
  -1   5  16      846.87      942.35     34.53 o 
   1   5  16      740.06      726.73     23.04 o 
   3   5  16     1257.84     1374.77     45.79 o 
   5   5  16      732.41      763.92     25.16 o 
   7   5  16     3083.61     3469.42    128.18 o 
   9   5  16      805.85      721.00     31.33 o 
 -12   6  16      105.77      141.20     12.95 o 
 -10   6  16       98.32      108.85     11.54 o 
  -8   6  16       30.30       37.08      8.96 o 
  -6   6  16      239.44      243.77     13.80 o 
  -4   6  16      398.13      407.39     16.48 o 
  -2   6  16       70.20       55.47     10.91 o 
   0   6  16       93.29      124.11     10.91 o 
   2   6  16      492.08      590.28     27.95 o 
   4   6  16      200.38      261.33     15.11 o 
   6   6  16      191.77      250.13     14.98 o 
   8   6  16      668.78      789.92     27.06 o 
 -11   7  16       52.34       91.97     11.33 o 
  -9   7  16        1.32      -10.08     10.48 o 
  -7   7  16      251.29      242.90     20.81 o 
  -5   7  16      202.10      221.95     19.62 o 
  -3   7  16      901.84     1063.26     39.37 o 
  -1   7  16      232.64      316.08     23.03 o 
   1   7  16       48.27       89.51     15.53 o 
   3   7  16      128.43      181.58     20.33 o 
   5   7  16      279.78      402.46     66.89 o 
   7   7  16      737.80      935.71     56.34 o 
  -8   8  16        8.62        5.32     13.82 o 
  -6   8  16      533.39      562.94     29.52 o 
  -4   8  16      465.52      476.81     32.33 o 
  -2   8  16       42.84       61.05     15.03 o 
   0   8  16       50.87       93.95     16.78 o 
   2   8  16       60.61       96.41     16.86 o 
   4   8  16       96.35      179.93     19.86 o 
  -3   9  16       49.80       31.03     14.33 o 
  -1   9  16       23.85       41.87     14.82 o 
 -13   1  17      182.72      204.58     17.23 o 
 -11   1  17       94.24       85.91     31.25 o 
  -9   1  17      203.52      231.92     16.46 o 
  -7   1  17      784.19      762.94     28.93 o 
  -5   1  17      331.26      400.92     21.18 o 
  -3   1  17      455.77      495.64     23.00 o 
  -1   1  17     1460.10     1343.72     41.14 o 
   1   1  17      638.81      594.74     25.95 o 
   3   1  17      246.07      180.46     16.22 o 
   5   1  17      969.04      835.73     43.01 o 
   7   1  17      270.31      212.81     41.50 o 
   9   1  17      173.73      135.55     16.85 o 
 -14   2  17        5.21       -1.95     11.18 o 
 -12   2  17      591.13      636.68     36.92 o 
 -10   2  17       30.61       28.06     11.24 o 
  -8   2  17      317.88      314.53     18.75 o 
  -6   2  17      283.16      344.81     19.45 o 
  -4   2  17      183.36      215.94     16.06 o 
  -2   2  17       45.47       39.48     10.44 o 
   0   2  17      443.67      420.04     22.02 o 
   2   2  17      147.56      106.53     13.60 o 
   4   2  17       37.91       -6.74     11.40 o 
   6   2  17      414.71      326.34     29.32 o 
   8   2  17      100.34       43.21     25.64 o 
  10   2  17      522.50      579.77     34.08 o 
 -13   3  17        6.96        0.19     21.72 o 
 -11   3  17       17.54        6.74     10.80 o 
  -9   3  17        1.13       -2.07      9.48 o 
  -7   3  17      142.99      116.59     13.67 o 
  -5   3  17        1.72        3.86      9.47 o 
  -3   3  17      270.98      287.46     15.04 o 
  -1   3  17      269.62      284.94     14.79 o 
   1   3  17       48.14       56.62     12.00 o 
   3   3  17       92.34      143.09     14.98 o 
   5   3  17      179.40      222.14     25.09 o 
   7   3  17       51.22       59.34     26.06 o 
   9   3  17       40.23       18.61     12.15 o 
 -12   4  17      168.49      147.95     15.01 o 
 -10   4  17      274.10      286.08     18.09 o 
  -8   4  17      710.32      750.52     24.37 o 
  -6   4  17      750.87      763.90     24.26 o 
  -4   4  17      855.06      906.51     46.75 o 
  -2   4  17      487.01      555.24     25.78 o 
   0   4  17      625.36      664.82     22.59 o 
   2   4  17      779.89      791.55     25.15 o 
   4   4  17      244.78      217.39     14.54 o 
   6   4  17     1020.62     1084.06     43.43 o 
   8   4  17      526.23      500.73     26.28 o 
 -11   5  17      295.23      406.20     18.68 o 
  -9   5  17        5.67        0.61      8.79 o 
  -7   5  17       75.34       78.63     10.80 o 
  -5   5  17      230.85      248.63     18.65 o 
  -3   5  17        2.16       -6.02      7.84 o 
  -1   5  17        2.22        1.27      9.46 o 
   1   5  17       91.51      127.74     11.65 o 
   3   5  17        5.48       -2.58      8.44 o 
   5   5  17        0.94        6.10      9.69 o 
   7   5  17       66.07       55.40     11.57 o 
 -10   6  17       65.98       80.84     16.23 o 
  -8   6  17      362.77      499.34     19.78 o 
  -6   6  17      268.29      315.68     15.94 o 
  -4   6  17      435.05      450.72     36.14 o 
  -2   6  17      183.01      196.79     12.61 o 
   0   6  17       79.74       50.52      9.56 o 
   2   6  17      461.86      385.23     17.41 o 
   4   6  17      184.85      129.21     11.97 o 
   6   6  17      732.98      748.71     30.26 o 
  -7   7  17      296.05      356.85     30.58 o 
  -5   7  17      772.34      878.20     36.87 o 
  -3   7  17      131.12      170.22     18.88 o 
  -1   7  17      282.11      257.89     21.53 o 
   1   7  17       85.42       68.34     31.00 o 
   3   7  17      332.27      275.74     22.83 o 
  -2   8  17        1.31       -4.10     19.06 o 
 -12   0  18        3.76      -12.91     14.84 o 
 -10   0  18      180.29      180.96     23.28 o 
  -8   0  18     1196.01     1043.05     51.15 o 
  -6   0  18       19.07       -7.00     14.11 o 
  -4   0  18      538.00      455.66     32.45 o 
  -2   0  18     1394.42     1406.78     61.65 o 
   0   0  18      454.29      462.29     33.30 o 
   2   0  18      857.19      982.73     50.31 o 
   4   0  18     1209.79     1512.22     67.08 o 
   6   0  18      974.44     1111.81     55.25 o 
   8   0  18       94.65      170.70     25.58 o 
 -11   1  18       63.18       46.82     12.25 o 
  -9   1  18      168.34      160.46     15.59 o 
  -7   1  18      141.38       65.16     12.57 o 
  -5   1  18      117.10      114.96     13.79 o 
  -3   1  18      717.77      694.15     28.20 o 
  -1   1  18       95.08       99.45     13.71 o 
   1   1  18      547.43      627.25     27.37 o 
   3   1  18       80.09       97.06     14.51 o 
   5   1  18      270.85      369.64     43.97 o 
   7   1  18      149.44      173.31     23.59 o 
 -12   2  18       15.62        4.10     15.32 o 
 -10   2  18      417.91      468.24     25.15 o 
  -8   2  18      517.61      523.00     25.37 o 
  -6   2  18      175.45      181.62     16.23 o 
  -4   2  18      209.57      242.54     17.64 o 
  -2   2  18      611.42      577.11     25.18 o 
   0   2  18      573.40      574.52     26.24 o 
   2   2  18      343.96      326.45     53.14 o 
   4   2  18     1729.49     1832.02     59.23 o 
   6   2  18      445.60      474.19     26.11 o 
 -11   3  18       31.15       20.53     16.11 o 
  -9   3  18      284.33      289.05     18.45 o 
  -7   3  18       61.29       32.92     11.22 o 
  -5   3  18       35.74       20.27     10.51 o 
  -3   3  18      426.20      438.82     22.31 o 
  -1   3  18       55.52       17.86     12.00 o 
   1   3  18      177.89      171.46     15.88 o 
   3   3  18       34.36       32.94     12.31 o 
   5   3  18      182.42      205.40     17.93 o 
   7   3  18       12.70        6.67     11.84 o 
 -10   4  18        0.25       -4.54     10.94 o 
  -8   4  18       23.82       27.52     14.54 o 
  -6   4  18       16.83       13.97     10.29 o 
  -4   4  18       80.12      102.91     25.88 o 
  -2   4  18       12.84       37.31     12.73 o 
   0   4  18       36.42       50.18     11.46 o 
   2   4  18        4.02        2.90     10.98 o 
   4   4  18      602.94      681.99     29.95 o 
   6   4  18        0.22      -13.09     13.09 o 
  -9   5  18      754.68      793.72     31.41 o 
  -7   5  18      444.05      482.10     58.75 o 
  -5   5  18     1019.65     1033.59     29.81 o 
  -3   5  18      321.75      271.35     15.34 o 
  -1   5  18      635.88      644.80     22.75 o 
   1   5  18      601.11      615.50     22.53 o 
   3   5  18      646.51      692.33     29.16 o 
  -6   6  18      265.45      255.44     23.28 o 
  -4   6  18      430.29      496.60     39.54 o 
  -2   6  18      606.94      598.72     21.57 o 
   0   6  18      217.88      193.82     17.19 o 
   2   6  18      104.16      124.78     20.14 o 
  -9   1  19      654.93      734.92     30.50 o 
  -7   1  19      387.77      463.77     24.27 o 
  -5   1  19      134.53      194.80     17.05 o 
  -3   1  19      436.76      490.31     24.63 o 
  -1   1  19      352.31      433.61     23.78 o 
   1   1  19       38.33       37.45     12.88 o 
   3   1  19     1324.86     1378.95     45.59 o 
   5   1  19      226.09      227.77     26.78 o 
  -8   2  19      163.79      240.68     18.94 o 
  -6   2  19      152.10      196.70     40.47 o 
  -4   2  19      144.70      233.96     17.88 o 
  -2   2  19      552.71      721.30     29.85 o 
   0   2  19       11.90       19.71     11.71 o 
   2   2  19      196.01      182.23     16.77 o 
   4   2  19      282.92      276.48     20.80 o 
  -7   3  19       90.54       85.50     14.60 o 
  -5   3  19       21.25       13.11     11.18 o 
  -3   3  19       15.68        8.60     11.13 o 
  -1   3  19        2.96       -0.79     10.43 o 
   1   3  19       29.66       42.40     12.36 o 
   3   3  19       81.29      140.51     16.23 o 
  -6   4  19      258.86      267.65     18.35 o 
  -4   4  19      766.67      875.03     33.01 o 
  -2   4  19      227.08      249.48     18.08 o 
   0   4  19      524.59      569.98     26.73 o 
  -2   0  20      539.45      469.89     35.23 o 
                                                 
